# Supplementary material for: Allelic variation of vernalization and photoperiod response genes in a diverse set of North American high latitude winter wheat genotypes
Source: PLoS One. 2018 Aug 30;13(8):e0203068. doi: 10.1371/journal.pone.0203068 (PMC6117032; doi:10.1371/journal.pone.0203068)
Supplement: S1 File — Sequence used for designing new VRN-A1 primers and QIAxcel gel image showing PCR products for new VRN-A1 primers. (XLSX) [file pone.0203068.s001.xlsx]

## Sheet: rawData
Year	Test	EXPT	PLOT	BLOC	IBLK	ENTRY	EntryG	GEN	NAME	WNTSUR	Booting	Heading	Anthesis	Awned	PhysMat	Boot_DD	Head_DD	Anth_DD	MAT_DD	Ht	LODGE	LDG SEV	EarlyGrow	Yield t/ha	TKW	Notes
2016	VRN144	Elora	1001	1	1	19	VRN14419	VRN14419	Carnaval	9	154	159	161	0	193	380.8	444.35	457.1	931.95	88			1	6.97308	37.4
2016	VRN144	Elora	1002	1	1	52	VRN14452	VRN14452	DBNW3005	8	157	163	165	0	195	423.15	484.9	503.75	974.05	82			1	5.72704	33.9
2016	VRN144	Elora	1003	1	1	117	VRN144117	VRN144117	PW13A-049	7	159	168	170	1	196	444.35	544.1	578.5	993.15	88			1	5.43596	51.37
2016	VRN144	Elora	1004	1	1	35	VRN14435	VRN14435	CM1163	9	157	161	165	1	192	423.15	457.1	503.75	916.8	95			1	6.65199	38.95
2016	VRN144	Elora	1005	1	1	100	VRN144100	VRN144100	NC14C-002	10	156	159	164	1	193	409.6	444.35	495.05	931.95	93			1	5.62046	35.2
2016	VRN144	Elora	1006	1	1	115	VRN144115	VRN144115	PRO 81	9	154	158	161	1	192	380.8	436.35	457.1	916.8	91			0	7.04727	38.38
2016	VRN144	Elora	1007	1	1	111	VRN144111	VRN144111	OAC Flight	10	154	159	164	1	192	380.8	444.35	495.05	916.8	81			1	4.75555	29.05
2016	VRN144	Elora	1008	1	1	57	VRN14457	VRN14457	DCNW2017	8	158	160	168	1	196	436.35	449.2	544.1	993.15	79			0	5.12626	34.72
2016	VRN144	Elora	1009	1	1	105	VRN144105	VRN144105	NC15A-001	8	156	160	164	1	194	409.6	449.2	495.05	951.9	86			1	6.26353	31.97
2016	VRN144	Elora	1010	1	1	59	VRN14459	VRN14459	DENW1014	10	154	159	165	1	191	380.8	444.35	503.75	899.95	88			1	6.5128	35.1
2016	VRN144	Elora	1011	1	1	13	VRN14413	VRN14413	ACS57163	10	154	159	165	1	193	380.8	444.35	503.75	931.95	87			1	5.93323	42.26
2016	VRN144	Elora	1012	1	1	116	VRN144116	VRN144116	PW13A-048	9	159	161	166	1	199	444.35	457.1	515.75	1032.8	86			0	5.66615	38.23
2016	VRN144	Elora	1013	1	2	20	VRN14420	VRN14420	CFBA1110	10	151	156	157	1	194	338	409.6	423.15	951.9	83			1	7.20287	37.53
2016	VRN144	Elora	1014	1	2	49	VRN14449	VRN14449	DBNW1007	9	154	161	164	1	195	380.8	457.1	495.05	974.05	79			1	4.61247	34.26
2016	VRN144	Elora	1015	1	2	28	VRN14428	VRN14428	CFBA1507	9	149	154	158	1	191	303.45	380.8	436.35	899.95	73			1	5.31446	30.04
2016	VRN144	Elora	1016	1	2	135	VRN144135	VRN144135	WB425																	Maybe wrong seed panted Suppressed
2016	VRN144	Elora	1017	1	2	75	VRN14475	VRN14475	Gallus	10	157	158	164	1	193	423.15	436.35	495.05	931.95	83			0	7.97208	43.54
2016	VRN144	Elora	1018	1	2	96	VRN14496	VRN14496	LP995F	8	154	157	165	1	193	380.8	423.15	503.75	931.95	85			0	5.9128	32.51
2016	VRN144	Elora	1019	1	2	134	VRN144134	VRN144134	Wave	10	154	159	164	0	193	380.8	444.35	495.05	931.95	89			1	6.95522	34.55
2016	VRN144	Elora	1020	1	2	127	VRN144127	VRN144127	UGRC GL133	9	151	156	157	0	192	338	409.6	423.15	916.8	68			1	5.71495	30.11
2016	VRN144	Elora	1021	1	2	24	VRN14424	VRN14424	CFBA1503	10	158	163	165	1	196	436.35	484.9	503.75	993.15	91			0	6.71802	41.89
2016	VRN144	Elora	1022	1	2	77	VRN14477	VRN14477	GUIDO	9	158	161	165	1	195	436.35	457.1	503.75	974.05	90			0	7.07157	42.22
2016	VRN144	Elora	1023	1	2	118	VRN144118	VRN144118	PW13A-050	9	159	168	170	1	199	444.35	544.1	578.5	1032.8	87			0	5.98207	38.61
2016	VRN144	Elora	1024	1	2	33	VRN14433	VRN14433	CM1011	7	153	157	158	0	194	364.4	423.15	436.35	951.9	81			1	6.02189	32.84
2016	VRN144	Elora	1025	1	3	27	VRN14427	VRN14427	CFBA1506	10	154	157	159	1	192	380.8	423.15	444.35	916.8	81			1	3.62084	28.14
2016	VRN144	Elora	1026	1	3	43	VRN14443	VRN14443	CM2215	9	154	159	164	1	196	380.8	444.35	495.05	993.15	81			1	6.00626	33.87
2016	VRN144	Elora	1027	1	3	40	VRN14440	VRN14440	CM15-005	10	157	163	165	0	196	423.15	484.9	503.75	993.15	93			0	6.69547	42.64
2016	VRN144	Elora	1028	1	3	45	VRN14445	VRN14445	CM5-1074	10	154	159	160	1	194	380.8	444.35	449.2	951.9	77			1	7.02541	34.22
2016	VRN144	Elora	1029	1	3	125	VRN144125	VRN144125	UGRC C2-5	10	157	163	165	0	196	423.15	484.9	503.75	993.15	89			1	6.15757	35.03
2016	VRN144	Elora	1030	1	3	37	VRN14437	VRN14437	CM15-002	10	154	159	160	0	194	380.8	444.35	449.2	951.9	83			0	6.06458	33.51
2016	VRN144	Elora	1031	1	3	50	VRN14450	VRN14450	DBNW1008	9	154	161	163	1	194	380.8	457.1	484.9	951.9	92			1	4.477	32.76
2016	VRN144	Elora	1032	1	3	11	VRN14411	VRN14411	ACS10132	9	157	161	164	1	195	423.15	457.1	495.05	974.05	91			1	7.3064	39.55
2016	VRN144	Elora	1033	1	3	34	VRN14434	VRN14434	CM1070	10	157	159	165	1	193	423.15	444.35	503.75	931.95	97			1	7.83446	37.44
2016	VRN144	Elora	1034	1	3	42	VRN14442	VRN14442	CM2053	10	157	161	164	1	195	423.15	457.1	495.05	974.05	91			0	8.14803	36.22
2016	VRN144	Elora	1035	1	3	88	VRN14488	VRN14488	LP046	10	158	163	165	1	195	436.35	484.9	503.75	974.05	93			1	7.0882	34.88
2016	VRN144	Elora	1036	1	3	83	VRN14483	VRN14483	LN147	10	157	159	165	1	192	423.15	444.35	503.75	916.8	87			0	6.76498	34.6
2016	VRN144	Elora	1037	1	4	29	VRN14429	VRN14429	CFBA1508	10	154	159	164	1	192	380.8	444.35	495.05	916.8	78			1	5.81808	29.72
2016	VRN144	Elora	1038	1	4	136	VRN144136	VRN144136	HY116-SRW	10	154	159	164	1	192	380.8	444.35	495.05	916.8	90			1	5.67746	33.08
2016	VRN144	Elora	1039	1	4	8	VRN1448	VRN1448	AC MacKinnon	10	153	159	161	0	192	364.4	444.35	457.1	916.8	97			1	6.66257	32.76
2016	VRN144	Elora	1040	1	4	97	VRN14497	VRN14497	Marker	10	154	159	164	0	194	380.8	444.35	495.05	951.9	82			1	4.82532	31.21
2016	VRN144	Elora	1041	1	4	41	VRN14441	VRN14441	CM15-006	10	158	163	165	1	194	436.35	484.9	503.75	951.9	85			1	5.76085	30.94
2016	VRN144	Elora	1042	1	4	62	VRN14462	VRN14462	DENW1043	9	153	157	161	1	192	364.4	423.15	457.1	916.8	82			1	7.3596	33.54
2016	VRN144	Elora	1043	1	4	66	VRN14466	VRN14466	DENW1143	10	159	161	164	1	195	444.35	457.1	495.05	974.05	84			1	7.57146	39.9
2016	VRN144	Elora	1044	1	4	38	VRN14438	VRN14438	CM15-003	10	154	157	158	1	195	380.8	423.15	436.35	974.05	91			1	6.61953	30.21
2016	VRN144	Elora	1045	1	4	139	VRN144139	VRN144139	YW12Q	7	158	161	164	1	195	436.35	457.1	495.05	974.05	76			0	7.2901	35.33
2016	VRN144	Elora	1046	1	4	32	VRN14432	VRN14432	CFBA1511	9	154	158	161	1	192	380.8	436.35	457.1	916.8	91			1	7.00683	35.23
2016	VRN144	Elora	1047	1	4	6	VRN1446	VRN1446	A05-45-23	10	157	161	165	1	196	423.15	457.1	503.75	993.15	90			1	6.19738	32.13
2016	VRN144	Elora	1048	1	4	101	VRN144101	VRN144101	NC14C-003	10	154	161	163	0	192	380.8	457.1	484.9	916.8	77			1	6.64834	33.08
2016	VRN144	Elora	1049	1	5	130	VRN144130	VRN144130	UGRC Ring	9.5	153	158	161	1	192	364.4	436.35	457.1	916.8	90			1	7.99144	34.07
2016	VRN144	Elora	1050	1	5	133	VRN144133	VRN144133	Venture	9	157	162	164	1	191	423.15	466.95	495.05	899.95	73			0	2.54315	23.39
2016	VRN144	Elora	1051	1	5	92	VRN14492	VRN14492	LP421	9	157	159	165	1	194	423.15	444.35	503.75	951.9	95			0	4.94095	31.86
2016	VRN144	Elora	1052	1	5	140	VRN144140	VRN144140	YW14A	9	157	162	164	0	194	423.15	466.95	495.05	951.9	74			0	7.07433	33.43
2016	VRN144	Elora	1053	1	5	4	VRN1444	VRN1444	25R46	10	153	157	158	1	192	364.4	423.15	436.35	916.8	75			1	4.77069	27.25
2016	VRN144	Elora	1054	1	5	144	VRN144144	VRN144144	SC-15115	10	153	161	164	1	195	364.4	457.1	495.05	974.05	82			1	7.74544	36.74
2016	VRN144	Elora	1055	1	5	91	VRN14491	VRN14491	LP404	10	154	161	165	1	193	380.8	457.1	503.75	931.95	81			1	5.25122	32.77
2016	VRN144	Elora	1056	1	5	109	VRN144109	VRN144109	NC15C-003	10	157	161	164	0	192	423.15	457.1	495.05	916.8	90			1	6.0712	41.34
2016	VRN144	Elora	1057	1	5	137	VRN144137	VRN144137	XW13S	10	154	157	161	1	192	380.8	423.15	457.1	916.8	80			1	5.91295	30.3
2016	VRN144	Elora	1058	1	5	9	VRN1449	VRN1449	AC Morley	10	156	158	163	0	193	409.6	436.35	484.9	931.95	101			1	5.75545	34.21
2016	VRN144	Elora	1059	1	5	93	VRN14493	VRN14493	LP424	10	157	159	164	1	195	423.15	444.35	495.05	974.05	92			1	3.77917	31.66
2016	VRN144	Elora	1060	1	5	124	VRN144124	VRN144124	SZD 3069	9	157	163	165	1	196	423.15	484.9	503.75	993.15	88			1	7.13834	42.73
2016	VRN144	Elora	1061	1	6	87	VRN14487	VRN14487	LN611	10	154	161	164	1	194	380.8	457.1	495.05	951.9	94			1	6.43613	33.44
2016	VRN144	Elora	1062	1	6	113	VRN144113	VRN144113	Princeton	10	156	158	161	1	194	409.6	436.35	457.1	951.9	91			1	7.32881	40.3
2016	VRN144	Elora	1063	1	6	31	VRN14431	VRN14431	CFBA1510	10	151	156	160	1	192	338	409.6	449.2	916.8	92			1	8.82109	37.86
2016	VRN144	Elora	1064	1	6	65	VRN14465	VRN14465	DENW1135	10	157	162	164	0	196	423.15	466.95	495.05	993.15	86			1	8.54543	36.27
2016	VRN144	Elora	1065	1	6	79	VRN14479	VRN14479	HY 301-HRW	10	156	158	161	0	192	409.6	436.35	457.1	916.8	87			1	7.72256	35.75
2016	VRN144	Elora	1066	1	6	48	VRN14448	VRN14448	DANW4002	10	157	162	164	1	195	423.15	466.95	495.05	974.05	93			1	7.1863	34.47
2016	VRN144	Elora	1067	1	6	53	VRN14453	VRN14453	DCNW1018	10	151	156	161	0	193	338	409.6	457.1	931.95	84			1	7.99419	37.47
2016	VRN144	Elora	1068	1	6	18	VRN14418	VRN14418	BRANSON	10	151	156	160	1	192	338	409.6	449.2	916.8	79			1	6.85235	36.22
2016	VRN144	Elora	1069	1	6	104	VRN144104	VRN144104	NC14G-003	10	157	159	165	0	196	423.15	444.35	503.75	993.15	86			1	6.68372	34.72
2016	VRN144	Elora	1070	1	6	90	VRN14490	VRN14490	LP245	10	157	163	165	1	195	423.15	484.9	503.75	974.05	83			1	5.19071	33.49
2016	VRN144	Elora	1071	1	6	60	VRN14460	VRN14460	DENW1019	10	151	157	161	1	194	338	423.15	457.1	951.9	87			1	5.86799	37.28
2016	VRN144	Elora	1072	1	6	84	VRN14484	VRN14484	LN155	10	153	157	160	1	192	364.4	423.15	449.2	916.8	85			0	4.85425	34.68
2016	VRN144	Elora	1073	1	7	12	VRN14412	VRN14412	ACS10188	10	156	158	161	1	192	409.6	436.35	457.1	916.8	72			1	7.4102	41.94
2016	VRN144	Elora	1074	1	7	132	VRN144132	VRN144132	UGRCDH5-28	10	154	159	164	0	193	380.8	444.35	495.05	931.95	75			1	6.81092	35.66
2016	VRN144	Elora	1075	1	7	122	VRN144122	VRN144122	PW13A-140	9	159	166	167	1	199	444.35	515.75	528.8	1032.8	83			1	5.19746	35.6
2016	VRN144	Elora	1076	1	7	10	VRN14410	VRN14410	AC Sampson	10	158	166	167	0	196	436.35	515.75	528.8	993.15	79			1	5.5772	33.1
2016	VRN144	Elora	1077	1	7	98	VRN14498	VRN14498	NC13G-009	10	154	159	165	1	194	380.8	444.35	503.75	951.9	94			1	6.34005	37.56
2016	VRN144	Elora	1078	1	7	58	VRN14458	VRN14458	DCNW2027	10	156	159	164	0	195	409.6	444.35	495.05	974.05	73			1	6.05563	32.57	Some seed has the black fungus (smut?)
2016	VRN144	Elora	1079	1	7	26	VRN14426	VRN14426	CFBA1505	10	150	156	160	1	192	322.2	409.6	449.2	916.8	82			1	6.69737	34.39
2016	VRN144	Elora	1080	1	7	15	VRN14415	VRN14415	Ava	10	156	161	164	0	196	409.6	457.1	495.05	993.15	90			1	7.34373	33.51
2016	VRN144	Elora	1081	1	7	82	VRN14482	VRN14482	Keldin	10	156	161	166	1	195	409.6	457.1	515.75	974.05	86			1	8.57219	38.42
2016	VRN144	Elora	1082	1	7	14	VRN14414	VRN14414	Arnold	9	154	158	161	1	193	380.8	436.35	457.1	931.95	90			1	7.05056	41.32
2016	VRN144	Elora	1083	1	7	85	VRN14485	VRN14485	LN609	10	157	163	165	1	194	423.15	484.9	503.75	951.9	86			1	6.47545	33.75
2016	VRN144	Elora	1084	1	7	126	VRN144126	VRN144126	UGRC GL119	9	151	156	160	0	192	338	409.6	449.2	916.8	81			1	6.05098	30.31
2016	VRN144	Elora	1085	1	8	55	VRN14455	VRN14455	DCNW1074	10	157	163	165	0	196	423.15	484.9	503.75	993.15	87			1	8.70968	38.94
2016	VRN144	Elora	1086	1	8	89	VRN14489	VRN14489	LP069	9	159	166	167	1	196	444.35	515.75	528.8	993.15	84			1	5.98741	33.98
2016	VRN144	Elora	1087	1	8	25	VRN14425	VRN14425	CFBA1504	9	158	166	167	0	199	436.35	515.75	528.8	1032.8	84			0	6.14188	40.6
2016	VRN144	Elora	1088	1	8	74	VRN14474	VRN14474	FAUNUS	10	158	163	165	0	196	436.35	484.9	503.75	993.15	83			1	8.44193	38.07
2016	VRN144	Elora	1089	1	8	16	VRN14416	VRN14416	BALITUS	10	157	161	165	0	195	423.15	457.1	503.75	974.05	82			1	8.89928	40.9
2016	VRN144	Elora	1090	1	8	46	VRN14446	VRN14446	CM614	10	153	156	160	0	194	364.4	409.6	449.2	951.9	83			1	7.48827	35.73
2016	VRN144	Elora	1091	1	8	121	VRN144121	VRN144121	PW13A-136	8	160	167	168	1	199	449.2	528.8	544.1	1032.8	85			1	5.26934	32.05	high booting and heading variation
2016	VRN144	Elora	1092	1	8	47	VRN14447	VRN14447	CM7363	10	151	156	159	1	192	338	409.6	444.35	916.8	80			1	6.43475	27.69
2016	VRN144	Elora	1093	1	8	56	VRN14456	VRN14456	DCNW1077	10	157	161	166	0	196	423.15	457.1	515.75	993.15	77			1	6.02598	28.88
2016	VRN144	Elora	1094	1	8	36	VRN14436	VRN14436	CM15-001	10	151	156	157	0	193	338	409.6	423.15	931.95	81			1	7.60074	31.65
2016	VRN144	Elora	1095	1	8	68	VRN14468	VRN14468	DENW3003	10	158	161	166	1	196	436.35	457.1	515.75	993.15	108			1	7.66478	39.84
2016	VRN144	Elora	1096	1	8	110	VRN144110	VRN144110	NC15G-001	10	151	157	161	0	195	338	423.15	457.1	974.05	79			1	8.12562	36.68
2016	VRN144	Elora	1097	1	9	5	VRN1445	VRN1445	25W31	10	156	159	164	1	194	409.6	444.35	495.05	951.9	74			1	5.33164	29.82
2016	VRN144	Elora	1098	1	9	76	VRN14476	VRN14476	GAUDIO	10	153	159	160	1	192	364.4	444.35	449.2	916.8	79			1	6.89281	41.74
2016	VRN144	Elora	1099	1	9	103	VRN144103	VRN144103	NC14G-002	10	153	158	160	0	191	364.4	436.35	449.2	899.95	87			1	6.08662	39.25
2016	VRN144	Elora	1100	1	9	67	VRN14467	VRN14467	DENW3001	9	151	157	160	1	191	338	423.15	449.2	899.95	87			1	4.65835	33.32
2016	VRN144	Elora	1101	1	9	120	VRN144120	VRN144120	PW13A-087	9	161	171	173	1	201	457.1	596.55	628.8	1062.1	78			1	3.94422	32.91
2016	VRN144	Elora	1102	1	9	143	VRN144143	VRN144143	SC -15112	10	153	158	161	1	193	364.4	436.35	457.1	931.95	90			1	6.07139	34.23
2016	VRN144	Elora	1103	1	9	2	VRN1442	VRN1442	25R39	10	153	158	164	0	193	364.4	436.35	495.05	931.95	80			1	6.59998	38.57
2016	VRN144	Elora	1104	1	9	54	VRN14454	VRN14454	DCNW1024	10	153	158	164	1	193	364.4	436.35	495.05	931.95	87			1	5.88512	38.81
2016	VRN144	Elora	1105	1	9	131	VRN144131	VRN144131	UGRCDH5-15	10	153	158	160	0	193	364.4	436.35	449.2	931.95	76			1	6.82771	34.08
2016	VRN144	Elora	1106	1	9	61	VRN14461	VRN14461	DENW1031	10	150	156	161	1	191	322.2	409.6	457.1	899.95	72			0	5.27904	35.46
2016	VRN144	Elora	1107	1	9	129	VRN144129	VRN144129	UGRC GL96	10	151	156	157	1	191	338	409.6	423.15	899.95	84			1	6.5699	37.68
2016	VRN144	Elora	1108	1	9	86	VRN14486	VRN14486	LN610	10	157	163	165	1	192	423.15	484.9	503.75	916.8	86			1	6.06703	35.23
2016	VRN144	Elora	1109	1	10	142	VRN144142	VRN144142	SC-15110	10	154	159	160	1	192	380.8	444.35	449.2	916.8	87			1	6.59688	27.16
2016	VRN144	Elora	1110	1	10	63	VRN14463	VRN14463	DENW1044	10	157	161	164	0	195	423.15	457.1	495.05	974.05	86			1	7.24646	36.03
2016	VRN144	Elora	1111	1	10	73	VRN14473	VRN14473	Emperor	10	153	156	157	0	193	364.4	409.6	423.15	931.95	93			1	6.92661	32.17
2016	VRN144	Elora	1112	1	10	22	VRN14422	VRN14422	CFBA1401	10	153	156	161	1	192	364.4	409.6	457.1	916.8	92			1	8.09459	33.59
2016	VRN144	Elora	1113	1	10	39	VRN14439	VRN14439	CM15-004	10	154	159	161	1	192	380.8	444.35	457.1	916.8	93			1	6.88948	37.7
2016	VRN144	Elora	1114	1	10	108	VRN144108	VRN144108	NC15C-002	10	154	159	164	0	192	380.8	444.35	495.05	916.8	100			1	6.15848	34.7
2016	VRN144	Elora	1115	1	10	78	VRN14478	VRN14478	Harvard	10	154	158	161	0	192	380.8	436.35	457.1	916.8	96			1	9.03499	44.67
2016	VRN144	Elora	1116	1	10	72	VRN14472	VRN14472	Emmit	10	154	159	164	0	193	380.8	444.35	495.05	931.95	90			1	6.73733	31.54
2016	VRN144	Elora	1117	1	10	64	VRN14464	VRN14464	DENW1076	10	153	156	158	1	191	364.4	409.6	436.35	899.95	86			1	6.83279	37.01
2016	VRN144	Elora	1118	1	10	69	VRN14469	VRN14469	DENW3008	10	151	157	160	1	191	338	423.15	449.2	899.95	94			1	5.3848	37.5
2016	VRN144	Elora	1119	1	10	114	VRN144114	VRN144114	PRO 77	10	156	162	164	1	195	409.6	466.95	495.05	974.05	96			1	8.10775	40.39
2016	VRN144	Elora	1120	1	10	71	VRN14471	VRN14471	DENW3074	10	157	161	164	1	194	423.15	457.1	495.05	951.9	89			1	6.09474	32.58
2016	VRN144	Elora	1121	1	11	138	VRN144138	VRN144138	YW12M	10	151	156	158	1	191	338	409.6	436.35	899.95	86			1	5.57492	31.71
2016	VRN144	Elora	1122	1	11	81	VRN14481	VRN14481	Karl-92	10	150	157	160	1	191	322.2	423.15	449.2	899.95	79			1	5.28856	37.01
2016	VRN144	Elora	1123	1	11	1	VRN1441	VRN1441	25R34	10	154	159	160	1	192	380.8	444.35	449.2	916.8	85			1	7.05306	38.41
2016	VRN144	Elora	1124	1	11	21	VRN14421	VRN14421	CFBA1206	10	151	156	160	0	192	338	409.6	449.2	916.8	85			1	6.04185	34.86
2016	VRN144	Elora	1125	1	11	30	VRN14430	VRN14430	CFBA1509	10	151	156	160	1	191	338	409.6	449.2	899.95	80			1	5.96483	36.06
2016	VRN144	Elora	1126	1	11	123	VRN144123	VRN144123	PW13K-001	8	158	168	170	1	195	436.35	544.1	578.5	974.05	77			0	4.97012	36.34
2016	VRN144	Elora	1127	1	11	51	VRN14451	VRN14451	DBNW1060	10	153	159	161	0	192	364.4	444.35	457.1	916.8	72			1	6.78532	36.38
2016	VRN144	Elora	1128	1	11	94	VRN14494	VRN14494	LP529	9	157	163	165	1	192	423.15	484.9	503.75	916.8	95			1	5.53334	32.42
2016	VRN144	Elora	1129	1	11	141	VRN144141	VRN144141	YW14B	10	153	159	160	1	192	364.4	444.35	449.2	916.8	75			1	6.93326	31.78
2016	VRN144	Elora	1130	1	11	95	VRN14495	VRN14495	LP681	10	161	167	168	1	195	457.1	528.8	544.1	974.05	89			0	5.72599	35.73
2016	VRN144	Elora	1131	1	11	44	VRN14444	VRN14444	CM249	10	153	159	160	1	192	364.4	444.35	449.2	916.8	87			1	6.4777	37.86
2016	VRN144	Elora	1132	1	11	80	VRN14480	VRN14480	HY 412-SRW	10	157	162	164	0	196	423.15	466.95	495.05	993.15	84			1	6.91984	34.49
2016	VRN144	Elora	1133	1	12	128	VRN144128	VRN144128	UGRC GL164	10	153	157	161	0	194	364.4	423.15	457.1	951.9	79			1	6.00508	29.71
2016	VRN144	Elora	1134	1	12	107	VRN144107	VRN144107	NC15C-001	10	153	158	161	1	191	364.4	436.35	457.1	899.95	77			1	6.08415	38.83
2016	VRN144	Elora	1135	1	12	70	VRN14470	VRN14470	DENW3058	10	157	164	166	1	196	423.15	495.05	515.75	993.15	86			1	6.07945	39.78
2016	VRN144	Elora	1136	1	12	112	VRN144112	VRN144112	Priesley	9	154	161	165	0	195	380.8	457.1	503.75	974.05	73			0	7.20592	41.87
2016	VRN144	Elora	1137	1	12	106	VRN144106	VRN144106	NC15A-002	10	157	162	164	0	196	423.15	466.95	495.05	993.15	81			1	6.12902	31.81
2016	VRN144	Elora	1138	1	12	17	VRN14417	VRN14417	CM9004	1	154	162	164	1	200	380.8	466.95	495.05	1048.3				0	1.89696	37.24
2016	VRN144	Elora	1139	1	12	119	VRN144119	VRN144119	PW13A-073	9	159	169	172	1	201	444.35	561.5	616.3	1062.1	72			1	5.76294	36.56
2016	VRN144	Elora	1140	1	12	3	VRN1443	VRN1443	25R40	9	154	159	161	1	194	380.8	444.35	457.1	951.9	73			1	7.89516	40.02
2016	VRN144	Elora	1141	1	12	23	VRN14423	VRN14423	CFBA1409	10	150	154	161	1	191	322.2	380.8	457.1	899.95	92			1	5.54251	34.67
2016	VRN144	Elora	1142	1	12	102	VRN144102	VRN144102	NC14G-001	10	153	156	160	0	191	364.4	409.6	449.2	899.95	95			1	5.27097	32.01
2016	VRN144	Elora	1143	1	12	99	VRN14499	VRN14499	NC14C-001	10	157	163	165	1	193	423.15	484.9	503.75	931.95	90			1	6.21781	38.07
2016	VRN144	Elora	1144	1	12	7	VRN1447	VRN1447	AC Granview	10	157	162	164	0	196	423.15	466.95	495.05	993.15	101			1	4.57498	29.57
2016	VRN144	Elora	2001	2	13	16	VRN14416	VRN14416	BALITUS	10	154	161	163	0	192	380.8	457.1	484.9	916.8	79			1	6.88466	39.54
2016	VRN144	Elora	2002	2	13	39	VRN14439	VRN14439	CM15-004	9	154	159	161	1	193	380.8	444.35	457.1	931.95	80			1	5.13114	40.09
2016	VRN144	Elora	2003	2	13	98	VRN14498	VRN14498	NC13G-009	10	154	158	165	1	195	380.8	436.35	503.75	974.05	89			1	4.85996	36.95
2016	VRN144	Elora	2004	2	13	75	VRN14475	VRN14475	Gallus	9	154	161	164	1	195	380.8	457.1	495.05	974.05	86			0	6.1717	41.37
2016	VRN144	Elora	2005	2	13	106	VRN144106	VRN144106	NC15A-002	10	157	161	164	0	196	423.15	457.1	495.05	993.15	83			1	4.41729	28.33
2016	VRN144	Elora	2006	2	13	4	VRN1444	VRN1444	25R46	10	154	159	161	1	192	380.8	444.35	457.1	916.8	77			1	3.20952	27.4
2016	VRN144	Elora	2007	2	13	30	VRN14430	VRN14430	CFBA1509	10	151	157	158	1	192	338	423.15	436.35	916.8	75			1	5.44294	34.85
2016	VRN144	Elora	2008	2	13	120	VRN144120	VRN144120	PW13A-087	9	161	169	171	1	201	457.1	561.5	596.55	1062.1	81			1	3.98486	32.45
2016	VRN144	Elora	2009	2	13	79	VRN14479	VRN14479	HY 301-HRW	10	154	159	164	0	193	380.8	444.35	495.05	931.95	85			1	6.53524	27.73
2016	VRN144	Elora	2010	2	13	100	VRN144100	VRN144100	NC14C-002	10	157	161	163	1	195	423.15	457.1	484.9	974.05	94			1	5.19722	33.92
2016	VRN144	Elora	2011	2	13	41	VRN14441	VRN14441	CM15-006	10	157	161	165	1	193	423.15	457.1	503.75	931.95	92			1	5.25966	32.94
2016	VRN144	Elora	2012	2	13	125	VRN144125	VRN144125	UGRC C2-5	10	157	162	164	0	196	423.15	466.95	495.05	993.15	86			1	6.27382	34.46
2016	VRN144	Elora	2013	2	14	25	VRN14425	VRN14425	CFBA1504	10	157	164	166	0	196	423.15	495.05	515.75	993.15	84			0	6.74959	38.56
2016	VRN144	Elora	2014	2	14	73	VRN14473	VRN14473	Emperor	10	151	156	160	0	194	338	409.6	449.2	951.9	87			1	6.16045	34.2
2016	VRN144	Elora	2015	2	14	122	VRN144122	VRN144122	PW13A-140	7	158	166	167	1	199	436.35	515.75	528.8	1032.8	87			1	5.46814	36.7
2016	VRN144	Elora	2016	2	14	28	VRN14428	VRN14428	CFBA1507	9	149	154	160	1	191	303.45	380.8	449.2	899.95	76			1	5.40882	29
2016	VRN144	Elora	2017	2	14	70	VRN14470	VRN14470	DENW3058	10	157	164	166	1	196	423.15	495.05	515.75	993.15	87			1	5.33353	37.94
2016	VRN144	Elora	2018	2	14	92	VRN14492	VRN14492	LP421	9	156	160	165	1	196	409.6	449.2	503.75	993.15	92			1	4.85477	31.13
2016	VRN144	Elora	2019	2	14	1	VRN1441	VRN1441	25R34	10	151	156	160	1	193	338	409.6	449.2	931.95	86			1	7.65133	37.52
2016	VRN144	Elora	2020	2	14	103	VRN144103	VRN144103	NC14G-002	9	154	158	163	0	194	380.8	436.35	484.9	951.9	89			1	7.65976	39.22
2016	VRN144	Elora	2021	2	14	31	VRN14431	VRN14431	CFBA1510	10	151	156	161	1	192	338	409.6	457.1	916.8	96			1	7.63811	36.54
2016	VRN144	Elora	2022	2	14	117	VRN144117	VRN144117	PW13A-049	9	159	166	167	1	195	444.35	515.75	528.8	974.05	90			1	5.35909	35.15
2016	VRN144	Elora	2023	2	14	8	VRN1448	VRN1448	AC MacKinnon	10	153	157	160	0	191	364.4	423.15	449.2	899.95	94			1	5.54128	31.41
2016	VRN144	Elora	2024	2	14	40	VRN14440	VRN14440	CM15-005	10	156	164	166	0	195	409.6	495.05	515.75	974.05	91			0	5.16961	39.75
2016	VRN144	Elora	2025	2	15	56	VRN14456	VRN14456	DCNW1077	10	157	161	165	0	196	423.15	457.1	503.75	993.15	79			1	3.61602	26.3
2016	VRN144	Elora	2026	2	15	64	VRN14464	VRN14464	DENW1076	10	151	158	161	1	191	338	436.35	457.1	899.95	92			1	5.09658	36.27
2016	VRN144	Elora	2027	2	15	82	VRN14482	VRN14482	Keldin	10	157	161	165	1	195	423.15	457.1	503.75	974.05	89			1	6.34094	37.67
2016	VRN144	Elora	2028	2	15	24	VRN14424	VRN14424	CFBA1503	10	158	163	165	1	196	436.35	484.9	503.75	993.15	90			1	7.07207	42.64
2016	VRN144	Elora	2029	2	15	23	VRN14423	VRN14423	CFBA1409	10	150	154	157	1	191	322.2	380.8	423.15	899.95	85			1	4.82309	31.7
2016	VRN144	Elora	2030	2	15	137	VRN144137	VRN144137	XW13S	10	154	158	161	1	193	380.8	436.35	457.1	931.95	84			1	5.00544	29.98
2016	VRN144	Elora	2031	2	15	141	VRN144141	VRN144141	YW14B	10	154	158	163	1	192	380.8	436.35	484.9	916.8	78			1	7.21672	31.74
2016	VRN144	Elora	2032	2	15	131	VRN144131	VRN144131	UGRCDH5-15	10	153	158	163	0	192	364.4	436.35	484.9	916.8	82			1	5.7445	32.73
2016	VRN144	Elora	2033	2	15	104	VRN144104	VRN144104	NC14G-003	10	154	159	164	0	196	380.8	444.35	495.05	993.15	90			1		33.56	12%moisture
2016	VRN144	Elora	2034	2	15	105	VRN144105	VRN144105	NC15A-001	9	156	161	165	1	194	409.6	457.1	503.75	951.9	86			1	5.3479	32.69
2016	VRN144	Elora	2035	2	15	139	VRN144139	VRN144139	YW12Q	8	154	159	163	1	194	380.8	444.35	484.9	951.9	73			1	5.94217	35.11
2016	VRN144	Elora	2036	2	15	34	VRN14434	VRN14434	CM1070	10	157	159	164	1	192	423.15	444.35	495.05	916.8	101			1	8.21211	35.16
2016	VRN144	Elora	2037	2	16	55	VRN14455	VRN14455	DCNW1074	10	157	161	164	0	195	423.15	457.1	495.05	974.05	87			1	7.95157	38.75
2016	VRN144	Elora	2038	2	16	142	VRN144142	VRN144142	SC-15110	10	154	158	160	1	192	380.8	436.35	449.2	916.8	81			1	6.31026	31.77
2016	VRN144	Elora	2039	2	16	12	VRN14412	VRN14412	ACS10188	10	154	161	164	1	195	380.8	457.1	495.05	974.05	80			1	8.9816	41.83
2016	VRN144	Elora	2040	2	16	20	VRN14420	VRN14420	CFBA1110	10	151	156	160	0	193	338	409.6	449.2	931.95	86			1	6.68196	38.19
2016	VRN144	Elora	2041	2	16	128	VRN144128	VRN144128	UGRC GL164	10	154	158	160	0	195	380.8	436.35	449.2	974.05	82			1	6.2617	29.2
2016	VRN144	Elora	2042	2	16	130	VRN144130	VRN144130	UGRC Ring	10	154	159	161	1	194	380.8	444.35	457.1	951.9	95			1	8.33671	35.61
2016	VRN144	Elora	2043	2	16	138	VRN144138	VRN144138	YW12M	10	151	157	158	1	195	338	423.15	436.35	974.05	91			1	6.4388	31.22
2016	VRN144	Elora	2044	2	16	5	VRN1445	VRN1445	25W31	10	157	161	164	1	195	423.15	457.1	495.05	974.05	90			1	5.62129	27.68
2016	VRN144	Elora	2045	2	16	87	VRN14487	VRN14487	LN611	10	157	161	163	1	195	423.15	457.1	484.9	974.05	97			1	6.22733	34.82
2016	VRN144	Elora	2046	2	16	19	VRN14419	VRN14419	Carnaval	10	156	159	164	0	193	409.6	444.35	495.05	931.95	92			1	7.64742	37.02
2016	VRN144	Elora	2047	2	16	29	VRN14429	VRN14429	CFBA1508	10	156	159	160	1	192	409.6	444.35	449.2	916.8	85			1	6.00305	28.51
2016	VRN144	Elora	2048	2	16	27	VRN14427	VRN14427	CFBA1506	10	156	158	161	1	191	409.6	436.35	457.1	899.95	84			1	4.72352	27.6
2016	VRN144	Elora	2049	2	17	46	VRN14446	VRN14446	CM614	10	153	157	161	0	193	364.4	423.15	457.1	931.95	79			1	5.68329	33.97
2016	VRN144	Elora	2050	2	17	108	VRN144108	VRN144108	NC15C-002	10	153	159	163	0	193	364.4	444.35	484.9	931.95	91			1	3.61581	33.11
2016	VRN144	Elora	2051	2	17	58	VRN14458	VRN14458	DCNW2027	10	157	161	163	0	195	423.15	457.1	484.9	974.05	76			1	4.74291	32.76
2016	VRN144	Elora	2052	2	17	96	VRN14496	VRN14496	LP995F	10	153	159	165	1	193	364.4	444.35	503.75	931.95	80			0	5.95345	31.15
2016	VRN144	Elora	2053	2	17	17	VRN14417	VRN14417	CM9004	1	154	164	166	1	201	380.8	495.05	515.75	1062.1				1	1.22758	36.7
2016	VRN144	Elora	2054	2	17	144	VRN144144	VRN144144	SC-15115	10	154	159	163	1	195	380.8	444.35	484.9	974.05	76			1	7.85418	47.81
2016	VRN144	Elora	2055	2	17	123	VRN144123	VRN144123	PW13K-001	4	154	168	170	1	195	380.8	544.1	578.5	974.05	76			1	3.95876	34.11
2016	VRN144	Elora	2056	2	17	143	VRN144143	VRN144143	SC -15112	10	153	158	161	1	192	364.4	436.35	457.1	916.8	85			1	5.7021	29.84
2016	VRN144	Elora	2057	2	17	48	VRN14448	VRN14448	DANW4002	10	158	162	164	1	192	436.35	466.95	495.05	916.8	94			1		33.9	12% moisture
2016	VRN144	Elora	2058	2	17	115	VRN144115	VRN144115	PRO 81	10	154	158	165	1	192	380.8	436.35	503.75	916.8	87			1	7.31982	38.28
2016	VRN144	Elora	2059	2	17	62	VRN14462	VRN14462	DENW1043	10	151	156	160	1	191	338	409.6	449.2	899.95	84			1	8.3467	35.63
2016	VRN144	Elora	2060	2	17	37	VRN14437	VRN14437	CM15-002	10	154	159	160	0	191	380.8	444.35	449.2	899.95	83			1	6.28004	31.77
2016	VRN144	Elora	2061	2	18	89	VRN14489	VRN14489	LP069	10	159	165	170	1	195	444.35	503.75	578.5	974.05	94			1	4.86963	32.91
2016	VRN144	Elora	2062	2	18	63	VRN14463	VRN14463	DENW1044	10	157	162	164	0	194	423.15	466.95	495.05	951.9	93			1	6.9954	35.68
2016	VRN144	Elora	2063	2	18	132	VRN144132	VRN144132	UGRCDH5-28	10	154	159	163	0	194	380.8	444.35	484.9	951.9	84			1	6.31165	33.94
2016	VRN144	Elora	2064	2	18	49	VRN14449	VRN14449	DBNW1007	10	154	161	163	1	194	380.8	457.1	484.9	951.9	86			1	4.42385	31.68
2016	VRN144	Elora	2065	2	18	107	VRN144107	VRN144107	NC15C-001	10	153	157	159	1	191	364.4	423.15	444.35	899.95	80			1	5.76142	36.38
2016	VRN144	Elora	2066	2	18	133	VRN144133	VRN144133	Venture	10	154	162	164	1	192	380.8	466.95	495.05	916.8	75			1	2.89746	24.59
2016	VRN144	Elora	2067	2	18	81	VRN14481	VRN14481	Karl-92	10	150	154	160	1	191	322.2	380.8	449.2	899.95	87			1	6.80695	36.24
2016	VRN144	Elora	2068	2	18	76	VRN14476	VRN14476	GAUDIO	8	154	159	160	1	195	380.8	444.35	449.2	974.05	86			1	8.08707	40.39
2016	VRN144	Elora	2069	2	18	113	VRN144113	VRN144113	Princeton	10	154	159	165	0	194	380.8	444.35	503.75	951.9	99			1	7.62744	43.08
2016	VRN144	Elora	2070	2	18	52	VRN14452	VRN14452	DBNW3005	10	158	163	165	0	195	436.35	484.9	503.75	974.05	87			1	7.29307	32.81
2016	VRN144	Elora	2071	2	18	136	VRN144136	VRN144136	HY116-SRW	10	154	159	164	1	194	380.8	444.35	495.05	951.9	94			1	5.01219	30.3
2016	VRN144	Elora	2072	2	18	43	VRN14443	VRN14443	CM2215	10	154	159	163	1	194	380.8	444.35	484.9	951.9	91			1	6.80533	32.93
2016	VRN144	Elora	2073	2	19	110	VRN144110	VRN144110	NC15G-001	10	153	158	161	0	195	364.4	436.35	457.1	974.05	82			1	7.52793	37.94
2016	VRN144	Elora	2074	2	19	71	VRN14471	VRN14471	DENW3074	10	157	161	164	1	196	423.15	457.1	495.05	993.15	91			1	4.1256	29.06
2016	VRN144	Elora	2075	2	19	126	VRN144126	VRN144126	UGRC GL119	10	151	156	160	0	192	338	409.6	449.2	916.8	87			1	5.14882	30.88
2016	VRN144	Elora	2076	2	19	33	VRN14433	VRN14433	CM1011	10	153	156	160	0	193	364.4	409.6	449.2	931.95	86			1	4.78227	27.94
2016	VRN144	Elora	2077	2	19	7	VRN1447	VRN1447	AC Granview	10	157	163	165	0	195	423.15	484.9	503.75	974.05	96			1	3.50378	27.43
2016	VRN144	Elora	2078	2	19	124	VRN144124	VRN144124	SZD 3069	9	157	161	165	1	196	423.15	457.1	503.75	993.15	88			1	6.15116	46.24
2016	VRN144	Elora	2079	2	19	80	VRN14480	VRN14480	HY 412-SRW	10	157	162	164	0	196	423.15	466.95	495.05	993.15	85			1	6.48245	35.26
2016	VRN144	Elora	2080	2	19	86	VRN14486	VRN14486	LN610	10	157	163	165	1	195	423.15	484.9	503.75	974.05	85			1	5.22996	31.26
2016	VRN144	Elora	2081	2	19	84	VRN14484	VRN14484	LN155	10	153	158	161	1	191	364.4	436.35	457.1	899.95	85			1	4.79569	32.62
2016	VRN144	Elora	2082	2	19	116	VRN144116	VRN144116	PW13A-048	6	159	166	167	1	200	444.35	515.75	528.8	1048.3	82			1	4.94321	38.82
2016	VRN144	Elora	2083	2	19	101	VRN144101	VRN144101	NC14C-003	10	154	161	163	0	194	380.8	457.1	484.9	951.9	80			1	5.7307	31.54
2016	VRN144	Elora	2084	2	19	83	VRN14483	VRN14483	LN147	9	157	161	164	1	191	423.15	457.1	495.05	899.95	86			1	6.25675	32.99
2016	VRN144	Elora	2085	2	20	47	VRN14447	VRN14447	CM7363	9	153	156	157	1	191	364.4	409.6	423.15	899.95	77			1	4.79175	27.98
2016	VRN144	Elora	2086	2	20	72	VRN14472	VRN14472	Emmit	10	154	159	161	0	191	380.8	444.35	457.1	899.95	85			1	5.85656	30.89
2016	VRN144	Elora	2087	2	20	15	VRN14415	VRN14415	Ava	10	157	161	164	0	194	423.15	457.1	495.05	951.9	93			1	7.25925	31.25
2016	VRN144	Elora	2088	2	20	127	VRN144127	VRN144127	UGRC GL133	10	153	156	160	0	191	364.4	409.6	449.2	899.95	76			1	5.95107	30.17
2016	VRN144	Elora	2089	2	20	3	VRN1443	VRN1443	25R40	9	154	159	163	1	191	380.8	444.35	484.9	899.95	74			1	7.55833	35.73
2016	VRN144	Elora	2090	2	20	109	VRN144109	VRN144109	NC15C-003	10	157	161	164	0	193	423.15	457.1	495.05	931.95	95			1	5.7716	38.88
2016	VRN144	Elora	2091	2	20	94	VRN14494	VRN14494	LP529	10	158	161	166	1	193	436.35	457.1	515.75	931.95	99			1	6.00788	33.19
2016	VRN144	Elora	2092	2	20	54	VRN14454	VRN14454	DCNW1024	9	153	158	161	1	193	364.4	436.35	457.1	931.95	92			1	5.51957
2016	VRN144	Elora	2093	2	20	18	VRN14418	VRN14418	BRANSON	9	151	157	160	0	194	338	423.15	449.2	951.9	86			1	6.99619	37.55
2016	VRN144	Elora	2094	2	20	57	VRN14457	VRN14457	DCNW2017	9	158	167	165	1	191	436.35	528.8	503.75	899.95	91			1	5.17818	36.32	anth before head
2016	VRN144	Elora	2095	2	20	38	VRN14438	VRN14438	CM15-003	10	153	159	164	1	193	364.4	444.35	495.05	931.95	90			1	6.1906	32.2
2016	VRN144	Elora	2096	2	20	11	VRN14411	VRN14411	ACS10132	9	154	161	165	1	195	380.8	457.1	503.75	974.05	84			1	6.55783	39.38
2016	VRN144	Elora	2097	2	21	36	VRN14436	VRN14436	CM15-001	10	151	156	160	0	194	338	409.6	449.2	951.9	90			1	4.84117	32.15
2016	VRN144	Elora	2098	2	21	69	VRN14469	VRN14469	DENW3008	9	153	158	161	1	192	364.4	436.35	457.1	916.8	92			1	4.57386	32.24
2016	VRN144	Elora	2099	2	21	14	VRN14414	VRN14414	Arnold	10	154	159	164	1	192	380.8	444.35	495.05	916.8	90			1	5.35568	39.19
2016	VRN144	Elora	2100	2	21	77	VRN14477	VRN14477	GUIDO	10	157	162	164	1	195	423.15	466.95	495.05	974.05	94			1	7.05124	42.84
2016	VRN144	Elora	2101	2	21	102	VRN144102	VRN144102	NC14G-001	10	151	156	161	0	192	338	409.6	457.1	916.8	80			1	3.99375	27.42
2016	VRN144	Elora	2102	2	21	9	VRN1449	VRN1449	AC Morley	10	156	158	163	0	194	409.6	436.35	484.9	951.9	105			1	5.06149	32.78
2016	VRN144	Elora	2103	2	21	95	VRN14495	VRN14495	LP681	10	161	167	168	1	196	457.1	528.8	544.1	993.15	91			0	5.39847	36.08
2016	VRN144	Elora	2104	2	21	61	VRN14461	VRN14461	DENW1031	10	151	157	159	1	191	338	423.15	444.35	899.95	85			0	4.97273	32.13
2016	VRN144	Elora	2105	2	21	90	VRN14490	VRN14490	LP245	10	157	161	165	1	195	423.15	457.1	503.75	974.05	84			1	5.60087	34.82
2016	VRN144	Elora	2106	2	21	59	VRN14459	VRN14459	DENW1014	10	154	159	164	1	191	380.8	444.35	495.05	899.95	87			1	6.05063	33.93
2016	VRN144	Elora	2107	2	21	32	VRN14432	VRN14432	CFBA1511	10	154	158	161	1	191	380.8	436.35	457.1	899.95	95			1	7.1298	37.21
2016	VRN144	Elora	2108	2	21	42	VRN14442	VRN14442	CM2053	10	157	162	164	1	193	423.15	466.95	495.05	931.95	88			0	6.84776	54.5
2016	VRN144	Elora	2109	2	22	68	VRN14468	VRN14468	DENW3003	10	158	162	164	1	196	436.35	466.95	495.05	993.15	120			1	7.20745	38.26
2016	VRN144	Elora	2110	2	22	114	VRN144114	VRN144114	PRO 77	10	157	161	164	1	195	423.15	457.1	495.05	974.05	95			1	5.98286	38.85
2016	VRN144	Elora	2111	2	22	85	VRN14485	VRN14485	LN609	10	157	161	163	1	192	423.15	457.1	484.9	916.8	101			1	4.90688	32.47
2016	VRN144	Elora	2112	2	22	118	VRN144118	VRN144118	PW13A-050	9	159	166	167	1	199	444.35	515.75	528.8	1032.8	95			1	6.03459	37.63
2016	VRN144	Elora	2113	2	22	99	VRN14499	VRN14499	NC14C-001	10	157	161	166	1	192	423.15	457.1	515.75	916.8	94			1	6.32695	37.59
2016	VRN144	Elora	2114	2	22	93	VRN14493	VRN14493	LP424	8	156	159	165	1	196	409.6	444.35	503.75	993.15	90			1	3.44897	30.32
2016	VRN144	Elora	2115	2	22	44	VRN14444	VRN14444	CM249	10	151	156	157	1	192	338	409.6	423.15	916.8	93			1	6.90047	36.16
2016	VRN144	Elora	2116	2	22	129	VRN144129	VRN144129	UGRC GL96	10	153	157	160	1	191	364.4	423.15	449.2	899.95	87			1	7.54339	39.84
2016	VRN144	Elora	2117	2	22	60	VRN14460	VRN14460	DENW1019	10	153	157	161	1	191	364.4	423.15	457.1	899.95	90			1	5.44442	34.13
2016	VRN144	Elora	2118	2	22	13	VRN14413	VRN14413	ACS57163	9	153	159	163	1	191	364.4	444.35	484.9	899.95	87			1	5.55029	38.45
2016	VRN144	Elora	2119	2	22	6	VRN1446	VRN1446	A05-45-23	10	157	163	165	1	196	423.15	484.9	503.75	993.15	94			1	5.21811	31.66
2016	VRN144	Elora	2120	2	22	88	VRN14488	VRN14488	LP046	9	157	163	166	1	195	423.15	484.9	515.75	974.05	91			1	6.74717	36.7
2016	VRN144	Elora	2121	2	23	121	VRN144121	VRN144121	PW13A-136	8	159	167	168	1	201	444.35	528.8	544.1	1062.1	83			1	4.72161	32.44
2016	VRN144	Elora	2122	2	23	78	VRN14478	VRN14478	Harvard	10	154	158	160	0	194	380.8	436.35	449.2	951.9	84			1	8.76839	44.48
2016	VRN144	Elora	2123	2	23	26	VRN14426	VRN14426	CFBA1505	10	151	158	160	1	191	338	436.35	449.2	899.95	83			1	5.00426	31.34
2016	VRN144	Elora	2124	2	23	134	VRN144134	VRN144134	Wave	10	154	161	164	0	194	380.8	457.1	495.05	951.9	85			1	6.0203	30.62
2016	VRN144	Elora	2125	2	23	119	VRN144119	VRN144119	PW13A-073	7	159	169	171	1	201	444.35	561.5	596.55	1062.1	79			0	4.62454	32.83
2016	VRN144	Elora	2126	2	23	91	VRN14491	VRN14491	LP404	9	154	161	165	1	195	380.8	457.1	503.75	974.05	87			1	5.70706	32.08
2016	VRN144	Elora	2127	2	23	51	VRN14451	VRN14451	DBNW1060	10	154	158	161	0	191	380.8	436.35	457.1	899.95	82			1	8.28123	36.3
2016	VRN144	Elora	2128	2	23	2	VRN1442	VRN1442	25R39	9	154	159	163	0	193	380.8	444.35	484.9	931.95	82			1	7.17773	37.94
2016	VRN144	Elora	2129	2	23	53	VRN14453	VRN14453	DCNW1018	10	153	158	161	0	191	364.4	436.35	457.1	899.95	96			1	8.12562	36.47
2016	VRN144	Elora	2130	2	23	111	VRN144111	VRN144111	OAC Flight	10	154	161	164	1	193	380.8	457.1	495.05	931.95	77			1	4.46232	27.44
2016	VRN144	Elora	2131	2	23	66	VRN14466	VRN14466	DENW1143	10	157	161	163	1	195	423.15	457.1	484.9	974.05	85			1	6.57964	39.16
2016	VRN144	Elora	2132	2	23	50	VRN14450	VRN14450	DBNW1008	10	154	161	163	1	193	380.8	457.1	484.9	931.95	90			1	3.60337	32.01
2016	VRN144	Elora	2133	2	24	74	VRN14474	VRN14474	FAUNUS	10	158	164	166	0	195	436.35	495.05	515.75	974.05	87			1	6.82953	35.42
2016	VRN144	Elora	2134	2	24	22	VRN14422	VRN14422	CFBA1401	10	153	156	160	1	194	364.4	409.6	449.2	951.9	82			1	7.96953	33.06
2016	VRN144	Elora	2135	2	24	10	VRN14410	VRN14410	AC Sampson	10	158	163	165	0	195	436.35	484.9	503.75	974.05	86			1	5.45387	33.45
2016	VRN144	Elora	2136	2	24	135	VRN144135	VRN144135	WB425	8	151	158	161	1	191	338	436.35	457.1	899.95	83			1	7.17213	31.58
2016	VRN144	Elora	2137	2	24	112	VRN144112	VRN144112	Priesley	9	157	161	164	0	195	423.15	457.1	495.05	974.05	80			1		38.8	12% moisture
2016	VRN144	Elora	2138	2	24	140	VRN144140	VRN144140	YW14A	9	156	161	163	0	193	409.6	457.1	484.9	931.95	75			1	8.00587	31.9
2016	VRN144	Elora	2139	2	24	21	VRN14421	VRN14421	CFBA1206	10	153	158	161	0	193	364.4	436.35	457.1	931.95	91			1	6.40176	33.8
2016	VRN144	Elora	2140	2	24	67	VRN14467	VRN14467	DENW3001	9	154	159	161	1	191	380.8	444.35	457.1	899.95	92			1	4.96413	31.08
2016	VRN144	Elora	2141	2	24	65	VRN14465	VRN14465	DENW1135	10	157	161	166	0	195	423.15	457.1	515.75	974.05	87			1	7.73261	35.65
2016	VRN144	Elora	2142	2	24	35	VRN14435	VRN14435	CM1163	10	157	159	165	1	192	423.15	444.35	503.75	916.8	99			1	8.40711	38.89
2016	VRN144	Elora	2143	2	24	97	VRN14497	VRN14497	Marker	10	154	159	163	0	195	380.8	444.35	484.9	974.05	81			1	4.99976	31.63	black sut covering seeds, a lot with smut
2016	VRN144	Elora	2144	2	24	45	VRN14445	VRN14445	CM5-1074	9	154	159	161	1	196	380.8	444.35	457.1	993.15	85			1	7.84515	34.13
2016	VRN144	Ottawa	1001	1	1	136	VRN144136	VRN144136	HY116-SRW	6	151	156	156	0	194	377.25	453	453	1037.25	67.5				4.15597	43.7
2016	VRN144	Ottawa	1002	1	1	29	VRN14429	VRN14429	CFBA1508	2.5	148	154	156	1	195	316.25	421	453	1057.75	52.5				1.88051	32
2016	VRN144	Ottawa	1003	1	1	134	VRN144134	VRN144134	Wave	8.5	149	155	155	0	187	336.5	436.5	436.5	919.5	52.5				4.84015	35.3
2016	VRN144	Ottawa	1004	1	1	63	VRN14463	VRN14463	DENW1044	7	151	158	158	0	196	377.25	481.75	481.75	1079	67.5				4.17146	33.3151
2016	VRN144	Ottawa	1005	1	1	21	VRN14421	VRN14421	CFBA1206	7	149	155	155	0	191	336.5	436.5	436.5	989.75	55				3.71078	34.4
2016	VRN144	Ottawa	1006	1	1	25	VRN14425	VRN14425	CFBA1504	1	151	159	166	0	209	377.25	494.5	560.25	1313.5	60				1.74974	38.9
2016	VRN144	Ottawa	1007	1	1	72	VRN14472	VRN14472	Emmit	6.5	150	156	157	0	190	357.75	453	466.25	976.5	62.5				4.15278	38.1
2016	VRN144	Ottawa	1008	1	1	96	VRN14496	VRN14496	LP995F	6.5	151	154	156	1	190	377.25	421	453	976.5	60				4.32662	33.7
2016	VRN144	Ottawa	1009	1	1	73	VRN14473	VRN14473	Emperor	6	150	154	156	0	196	357.75	421	453	1079	65				3.78974	34.6
2016	VRN144	Ottawa	1010	1	1	86	VRN14486	VRN14486	LN610	6.5	150	159	161	1	197	357.75	494.5	510.5	1098.25	67.5				3.83532	35.3
2016	VRN144	Ottawa	1011	1	1	121	VRN144121	VRN144121	PW13A-136	0.5	150	156	156	1	209	357.75	453	453	1313.5	57.5				1.68495	34.2
2016	VRN144	Ottawa	1012	1	1	83	VRN14483	VRN14483	LN147	7	150	158	158	1	188	357.75	481.75	481.75	940	67.5				4.57354	31.3
2016	VRN144	Ottawa	1013	1	2	132	VRN144132	VRN144132	UGRCDH5-28	7	151	156	156	0	189	377.25	453	453	960.75	60				4.50637	36
2016	VRN144	Ottawa	1014	1	2	114	VRN144114	VRN144114	PRO 77	5.5	151	159	159	1	196	377.25	494.5	494.5	1079	65				3.87587	42.7
2016	VRN144	Ottawa	1015	1	2	124	VRN144124	VRN144124	SZD 3069	4.5	151	157	157	1	202	377.25	466.25	466.25	1178	57.5				3.24323	41.3
2016	VRN144	Ottawa	1016	1	2	115	VRN144115	VRN144115	PRO 81	6	150	156	157	1	191	357.75	453	466.25	989.75	62.5				3.83154	36.8
2016	VRN144	Ottawa	1017	1	2	88	VRN14488	VRN14488	LP046	6.5	152	158	158	1	194	392	481.75	481.75	1037.25	70				4.40149	38
2016	VRN144	Ottawa	1018	1	2	30	VRN14430	VRN14430	CFBA1509	5	149	154	155	1	193	336.5	421	436.5	1019.5	62.5				2.61154	36.6
2016	VRN144	Ottawa	1019	1	2	139	VRN144139	VRN144139	YW12Q	5.5	150	156	156	1	196	357.75	453	453	1079	52.5				3.58795	35.4
2016	VRN144	Ottawa	1020	1	2	142	VRN144142	VRN144142	SC-15110	8	149	154	155	1	188	336.5	421	436.5	940	50				4.025	29.7
2016	VRN144	Ottawa	1021	1	2	31	VRN14431	VRN14431	CFBA1510	7	149	154	155	1	195	336.5	421	436.5	1057.75	55				2.97846	34
2016	VRN144	Ottawa	1022	1	2	8	VRN1448	VRN1448	AC MacKinnon	6.5	151	156	157	0	194	377.25	453	466.25	1037.25	67.5				3.50177	34.3
2016	VRN144	Ottawa	1023	1	2	111	VRN144111	VRN144111	OAC Flight	6.5	151	156	157	1	195	377.25	453	466.25	1057.75	55				3.6741	35.4
2016	VRN144	Ottawa	1024	1	2	54	VRN14454	VRN14454	DCNW1024	7	149	155	157	1	191	336.5	436.5	466.25	989.75	57.5				3.65833	41.4
2016	VRN144	Ottawa	1025	1	3	33	VRN14433	VRN14433	CM1011	5	150	155	156	0	192	357.75	436.5	453	1003.75	60				2.45379	32
2016	VRN144	Ottawa	1026	1	3	12	VRN14412	VRN14412	ACS10188	6.5	151	156	156	1	196	377.25	453	453	1079	55				3.95606	40.1
2016	VRN144	Ottawa	1027	1	3	126	VRN144126	VRN144126	UGRC GL119	7	148	155	156	0	186	316.25	436.5	453	901.25	57.5				3.97601	31
2016	VRN144	Ottawa	1028	1	3	66	VRN14466	VRN14466	DENW1143	7.5	151	156	158	1	190	377.25	453	481.75	976.5	55				3.67222	37.2
2016	VRN144	Ottawa	1029	1	3	78	VRN14478	VRN14478	Harvard	6.5	150	154	157	0	190	357.75	421	466.25	976.5	52.5				3.53085	41
2016	VRN144	Ottawa	1030	1	3	91	VRN14491	VRN14491	LP404	1	152	157	159	1	204	392	466.25	494.5	1220.5	62.5				1.64826	36.4
2016	VRN144	Ottawa	1031	1	3	74	VRN14474	VRN14474	FAUNUS	2	152	162	166	0	207	392	520	560.25	1274.25	55				2.24118	38.8
2016	VRN144	Ottawa	1032	1	3	51	VRN14451	VRN14451	DBNW1060	7	152	156	156	0	189	392	453	453	960.75	60				3.53906	34.5
2016	VRN144	Ottawa	1033	1	3	38	VRN14438	VRN14438	CM15-003	8	151	156	157	0	191	377.25	453	466.25	989.75	62.5				4.10758	32.8
2016	VRN144	Ottawa	1034	1	3	2	VRN1442	VRN1442	25R39	7.5	151	155	156	0	193	377.25	436.5	453	1019.5	57.5				3.53409	36
2016	VRN144	Ottawa	1035	1	3	5	VRN1445	VRN1445	25W31	8	151	157	157	1	194	377.25	466.25	466.25	1037.25	55				3.82904	31.7
2016	VRN144	Ottawa	1036	1	3	69	VRN14469	VRN14469	DENW3008	7	149	153	156	1	187	336.5	405.5	453	919.5	50				3.06465	33.7
2016	VRN144	Ottawa	1037	1	4	22	VRN14422	VRN14422	CFBA1401	6.5	151	155	156	1	191	377.25	436.5	453	989.75	57.5				4.13026	35.3
2016	VRN144	Ottawa	1038	1	4	137	VRN144137	VRN144137	XW13S	7	150	155	156	1	187	357.75	436.5	453	919.5	55				4.54192	35.9
2016	VRN144	Ottawa	1039	1	4	44	VRN14444	VRN14444	CM249	6.5	150	154	156	1	185	357.75	421	453	883	55				4.31269	42
2016	VRN144	Ottawa	1040	1	4	123	VRN144123	VRN144123	PW13K-001	1	151	154	156	0	206	377.25	421	453	1255.25	52.5				1.74823	35.1
2016	VRN144	Ottawa	1041	1	4	119	VRN144119	VRN144119	PW13A-073	2.5	151	163	166	1	208	377.25	529.5	560.25	1294.5	55				2.6654	37.7
2016	VRN144	Ottawa	1042	1	4	90	VRN14490	VRN14490	LP245	7	151	160	160	1	196	377.25	501.5	501.5	1079	67.5				4.14773	33
2016	VRN144	Ottawa	1043	1	4	84	VRN14484	VRN14484	LN155	6	150	155	157	1	185	357.75	436.5	466.25	883	60				3.64975	37.5
2016	VRN144	Ottawa	1044	1	4	106	VRN144106	VRN144106	NC15A-002	5	151	159	159	0	197	377.25	494.5	494.5	1098.25	62.5				3.71667	36.4
2016	VRN144	Ottawa	1045	1	4	9	VRN1449	VRN1449	AC Morley	4	151	156	157	0	197	377.25	453	466.25	1098.25	67.5				2.24394	36.9
2016	VRN144	Ottawa	1046	1	4	130	VRN144130	VRN144130	UGRC Ring	4	150	154	155	1	197	357.75	421	436.5	1098.25	50				2.5495	37.4
2016	VRN144	Ottawa	1047	1	4	41	VRN14441	VRN14441	CM15-006	3	153	161	164	1	202	405.5	510.5	536.25	1178	57.5				2.33838	31.3
2016	VRN144	Ottawa	1048	1	4	144	VRN144144	VRN144144	SC-15115	4.5	151	156	157	1	197	377.25	453	466.25	1098.25	50				3.16791	36.9
2016	VRN144	Ottawa	1049	1	5	61	VRN14461	VRN14461	DENW1031	4	149	155	156	1	198	336.5	436.5	453	1113	47.5				2.20328	41.7
2016	VRN144	Ottawa	1050	1	5	77	VRN14477	VRN14477	GUIDO	1	152	160	162	1	208	392	501.5	520	1294.5	52.5				1.6553	40
2016	VRN144	Ottawa	1051	1	5	80	VRN14480	VRN14480	HY 412-SRW	5.5	152	157	158	0	205	392	466.25	481.75	1240	60				3.68211	35.9
2016	VRN144	Ottawa	1052	1	5	118	VRN144118	VRN144118	PW13A-050	0.5	151	156	158	1		377.25	453	481.75		60				0.704798	34.2
2016	VRN144	Ottawa	1053	1	5	48	VRN14448	VRN14448	DANW4002	3.5	152	163	165	1	209	392	529.5	547.75	1313.5	62.5				3.9058	42.2
2016	VRN144	Ottawa	1054	1	5	13	VRN14413	VRN14413	ACS57163	4	151	156	158	1	200	377.25	453	481.75	1149.25	57.5				3.60846	35.4
2016	VRN144	Ottawa	1055	1	5	70	VRN14470	VRN14470	DENW3058	5.5	154	162	165	1	198	421	520	547.75	1113	77.5				3.18431	31.9
2016	VRN144	Ottawa	1056	1	5	55	VRN14455	VRN14455	DCNW1074	1.5	153	166	167	0	212	405.5	560.25	575.75	1365.75	60				1.6102	32.2
2016	VRN144	Ottawa	1057	1	5	62	VRN14462	VRN14462	DENW1043	5.5	151	156	157	1	197	377.25	453	466.25	1098.25	65				3.0553	29.9
2016	VRN144	Ottawa	1058	1	5	103	VRN144103	VRN144103	NC14G-002	1.5	152	157	157	0	202	392	466.25	466.25	1178	60				0.925128	32.8
2016	VRN144	Ottawa	1059	1	5	128	VRN144128	VRN144128	UGRC GL164	1.5	152	156	157	1	209	392	453	466.25	1313.5	62.5				1.43836	31
2016	VRN144	Ottawa	1060	1	5	36	VRN14436	VRN14436	CM15-001	3	152	157	158	0	203	392	466.25	481.75	1196.75	57.5				2.39661	29.4
2016	VRN144	Ottawa	1061	1	6	14	VRN14414	VRN14414	Arnold	1.5	152	159	160	1	209	392	494.5	501.5	1313.5	52.5				1.72328	31.5
2016	VRN144	Ottawa	1062	1	6	93	VRN14493	VRN14493	LP424	0.5	152	160	160	1	212	392	501.5	501.5	1365.75	57.5				0.927344	28.5
2016	VRN144	Ottawa	1063	1	6	68	VRN14468	VRN14468	DENW3003	6.5	152	162	165	1	202	392	520	547.75	1178	80				5.13769	37.5
2016	VRN144	Ottawa	1064	1	6	42	VRN14442	VRN14442	CM2053	5	153	160	160	1	199	405.5	501.5	501.5	1130.75	62.5				3.73333	29.6
2016	VRN144	Ottawa	1065	1	6	58	VRN14458	VRN14458	DCNW2027	4.5	152	161	164	0	202	392	510.5	536.25	1178	65				4.03431	34
2016	VRN144	Ottawa	1066	1	6	15	VRN14415	VRN14415	Ava	5.5	151	158	159	0	203	377.25	481.75	494.5	1196.75	75				4.94667	33.7
2016	VRN144	Ottawa	1067	1	6	108	VRN144108	VRN144108	NC15C-002	3.5	152	159	160	0	202	392	494.5	501.5	1178	70				3.81769	33.5
2016	VRN144	Ottawa	1068	1	6	11	VRN14411	VRN14411	ACS10132	3	152	160	165	1	201	392	501.5	547.75	1163	57.5				3.58561	35.5
2016	VRN144	Ottawa	1069	1	6	143	VRN144143	VRN144143	SC -15112	6.5	152	157	159	1	199	392	466.25	494.5	1130.75	60				4.26136	31.7
2016	VRN144	Ottawa	1070	1	6	129	VRN144129	VRN144129	UGRC GL96	4.5	151	157	159	1	197	377.25	466.25	494.5	1098.25	65				3.04615	36.5
2016	VRN144	Ottawa	1071	1	6	10	VRN14410	VRN14410	AC Sampson	7	152	162	162	0	201	392	520	520	1163	67.5				4.13232	36.8
2016	VRN144	Ottawa	1072	1	6	76	VRN14476	VRN14476	GAUDIO	4	152	160	160	1	203	392	501.5	501.5	1196.75	52.5				2.21205	35
2016	VRN144	Ottawa	1073	1	7	107	VRN144107	VRN144107	NC15C-001	6.5	149	156	157	1	188	336.5	453	466.25	940	45				2.26869	39.9
2016	VRN144	Ottawa	1074	1	7	98	VRN14498	VRN14498	NC13G-009	6	149	156	157	1	197	336.5	453	466.25	1098.25	70				2.89667	37.6
2016	VRN144	Ottawa	1075	1	7	39	VRN14439	VRN14439	CM15-004	5	149	156	157	1	198	336.5	453	466.25	1113	62.5				1.56974	40.5
2016	VRN144	Ottawa	1076	1	7	35	VRN14435	VRN14435	CM1163	6.5	148	156	156	1	195	316.25	453	453	1057.75	60				2.27795	38.3
2016	VRN144	Ottawa	1077	1	7	140	VRN144140	VRN144140	YW14A	7.5	151	156	156	0	191	377.25	453	453	989.75	57.5				2.36244	31
2016	VRN144	Ottawa	1078	1	7	45	VRN14445	VRN14445	CM5-1074	8	149	155	155	1	195	336.5	436.5	436.5	1057.75	55				3.03026	30.9
2016	VRN144	Ottawa	1079	1	7	97	VRN14497	VRN14497	Marker	6	150	156	156	0	192	357.75	453	453	1003.75	62.5				2.61256	31
2016	VRN144	Ottawa	1080	1	7	101	VRN144101	VRN144101	NC14C-003	6.5	151	156	157	0	190	377.25	453	466.25	976.5	62.5				3.35873	31.8
2016	VRN144	Ottawa	1081	1	7	131	VRN144131	VRN144131	UGRCDH5-15	7	149	156	156	0	191	336.5	453	453	989.75	62.5				3.55522	33.9
2016	VRN144	Ottawa	1082	1	7	20	VRN14420	VRN14420	CFBA1110	7	148	154	155	0	190	316.25	421	436.5	976.5	55				3.13914	34
2016	VRN144	Ottawa	1083	1	7	138	VRN144138	VRN144138	YW12M	7.5	148	155	155	1	188	316.25	436.5	436.5	940	57.5				3.51263	29
2016	VRN144	Ottawa	1084	1	7	19	VRN14419	VRN14419	Carnaval	8	149	156	156	0	188	336.5	453	453	940	55				3.06045	31
2016	VRN144	Ottawa	1085	1	8	37	VRN14437	VRN14437	CM15-002	5	149	156	156	0	192	336.5	453	453	1003.75	57.5				2.11086	34.7
2016	VRN144	Ottawa	1086	1	8	89	VRN14489	VRN14489	LP069	5	152	160	161	1	197	392	501.5	510.5	1098.25	72.5				2.63005	34.1
2016	VRN144	Ottawa	1087	1	8	53	VRN14453	VRN14453	DCNW1018	5.5	149	155	156	0	187	336.5	436.5	453	919.5	55				1.68131	31
2016	VRN144	Ottawa	1088	1	8	92	VRN14492	VRN14492	LP421	5.5	151	158	158	1	193	377.25	481.75	481.75	1019.5	67.5				1.8306	30.8
2016	VRN144	Ottawa	1089	1	8	125	VRN144125	VRN144125	UGRC C2-5	7.5	152	160	160	0	198	392	501.5	501.5	1113	70				3.37886	38.5
2016	VRN144	Ottawa	1090	1	8	16	VRN14416	VRN14416	BALITUS	6	151	158	158	0	197	377.25	481.75	481.75	1098.25	50				1.75299	30.5
2016	VRN144	Ottawa	1091	1	8	32	VRN14432	VRN14432	CFBA1511	6.5	149	155	156	1	192	336.5	436.5	453	1003.75	57.5				2.5303	32.5
2016	VRN144	Ottawa	1092	1	8	49	VRN14449	VRN14449	DBNW1007	6.5	151	159	159	1	197	377.25	494.5	494.5	1098.25	62.5				2.41439	34.7
2016	VRN144	Ottawa	1093	1	8	109	VRN144109	VRN144109	NC15C-003	8.5	149	156	156	0	187	336.5	453	453	919.5	65				2.81542	38.7
2016	VRN144	Ottawa	1094	1	8	112	VRN144112	VRN144112	Priesley	5.5	148	158	158	0	198	316.25	481.75	481.75	1113	42.5				1.62687	36
2016	VRN144	Ottawa	1095	1	8	87	VRN14487	VRN14487	LN611	6.5	152	160	160	1	195	392	501.5	501.5	1057.75	65				2.37164	30.1
2016	VRN144	Ottawa	1096	1	8	46	VRN14446	VRN14446	CM614	6	149	155	156	0	190	336.5	436.5	453	976.5	62.5				2.26237	33.2
2016	VRN144	Ottawa	1097	1	9	26	VRN14426	VRN14426	CFBA1505	7.5	148	154	156	1	185	316.25	421	453	883	57.5				3.30773	34.1
2016	VRN144	Ottawa	1098	1	9	116	VRN144116	VRN144116	PW13A-048	1	153	165	168	1	208	405.5	547.75	592	1294.5	60				1.26275	35.4
2016	VRN144	Ottawa	1099	1	9	110	VRN144110	VRN144110	NC15G-001	7	149	155	156	0	194	336.5	436.5	453	1037.25	60				3.04804	30.7
2016	VRN144	Ottawa	1100	1	9	59	VRN14459	VRN14459	DENW1014	7.5	148	155	155	1	184	316.25	436.5	436.5	866.5	55				2.41976	29.7
2016	VRN144	Ottawa	1101	1	9	1	VRN1441	VRN1441	25R34	8.5	148	155	156	1	186	316.25	436.5	453	901.25	60				3.35929	35.3
2016	VRN144	Ottawa	1102	1	9	40	VRN14440	VRN14440	CM15-005	3	151	158	159	0	198	377.25	481.75	494.5	1113	62.5				1.89714	41.9
2016	VRN144	Ottawa	1103	1	9	47	VRN14447	VRN14447	CM7363	6.5	150	156	156	1	191	357.75	453	453	989.75	55				2.79143	30.1
2016	VRN144	Ottawa	1104	1	9	50	VRN14450	VRN14450	DBNW1008	5	151	158	159	1	192	377.25	481.75	494.5	1003.75	72.5				2.60845	35.1
2016	VRN144	Ottawa	1105	1	9	127	VRN144127	VRN144127	UGRC GL133	6.5	149	155	156	0	187	336.5	436.5	453	919.5	57.5				2.74227	31.4
2016	VRN144	Ottawa	1106	1	9	133	VRN144133	VRN144133	Venture	6	151	158	158	1	191	377.25	481.75	481.75	989.75	50				2.93976	31.9
2016	VRN144	Ottawa	1107	1	9	60	VRN14460	VRN14460	DENW1019	7	149	155	155	1	192	336.5	436.5	436.5	1003.75	60				3.09167	36
2016	VRN144	Ottawa	1108	1	9	71	VRN14471	VRN14471	DENW3074	8.5	151	159	159	1	191	377.25	494.5	494.5	989.75	67.5				3.53779	28.6
2016	VRN144	Ottawa	1109	1	10	6	VRN1446	VRN1446	A05-45-23	8	151	159	159	1	195	377.25	494.5	494.5	1057.75	65				3.1181	32.2
2016	VRN144	Ottawa	1110	1	10	3	VRN1443	VRN1443	25R40	6.5	149	156	156	1	189	336.5	453	453	960.75	62.5				2.75725	34.4
2016	VRN144	Ottawa	1111	1	10	99	VRN14499	VRN14499	NC14C-001	7	152	158	159	1	191	392	481.75	494.5	989.75	57.5				2.57667	34.2
2016	VRN144	Ottawa	1112	1	10	95	VRN14495	VRN14495	LP681	7	152	163	166	1	197	392	529.5	560.25	1098.25	70				2.79857	31.3
2016	VRN144	Ottawa	1113	1	10	85	VRN14485	VRN14485	LN609	7.5	151	159	159	1	196	377.25	494.5	494.5	1079	67.5				2.67952	34.9
2016	VRN144	Ottawa	1114	1	10	82	VRN14482	VRN14482	Keldin	6	151	159	160	1	196	377.25	494.5	501.5	1079	62.5				2.3529	37.7
2016	VRN144	Ottawa	1115	1	10	100	VRN144100	VRN144100	NC14C-002	7.5	151	158	160	1	192	377.25	481.75	501.5	1003.75	70				3.13833	37.8
2016	VRN144	Ottawa	1116	1	10	24	VRN14424	VRN14424	CFBA1503	7	153	162	165	1	198	405.5	520	547.75	1113	72.5				3.20749	41.8
2016	VRN144	Ottawa	1117	1	10	18	VRN14418	VRN14418	BRANSON	5	150	155	156	0	198	357.75	436.5	453	1113	55				1.93433	32.8
2016	VRN144	Ottawa	1118	1	10	135	VRN144135	VRN144135	WB425	2.5	149	154	156	1	202	336.5	421	453	1178	52.5				1.18857	30.8
2016	VRN144	Ottawa	1119	1	10	120	VRN144120	VRN144120	PW13A-087	1	153	166	168	1	210	405.5	560.25	592	1333	55				0.690821	31.9
2016	VRN144	Ottawa	1120	1	10	104	VRN144104	VRN144104	NC14G-003	6.5	151	159	161	0	198	377.25	494.5	510.5	1113	67.5				2.41135	35.9
2016	VRN144	Ottawa	1121	1	11	67	VRN14467	VRN14467	DENW3001	3.5	149	155	156	1	197	336.5	436.5	453	1098.25	57.5				1.40613	39.9
2016	VRN144	Ottawa	1122	1	11	34	VRN14434	VRN14434	CM1070	2	151	158	158	1	197	377.25	481.75	481.75	1098.25	52.5				0.576087	35.1
2016	VRN144	Ottawa	1123	1	11	27	VRN14427	VRN14427	CFBA1506	1.5	150	155	155	1	201	357.75	436.5	436.5	1163	50				0.403535	31.3
2016	VRN144	Ottawa	1124	1	11	117	VRN144117	VRN144117	PW13A-049	0.5	151	159	160	1		377.25	494.5	501.5		52.5				0.112935	33.9
2016	VRN144	Ottawa	1125	1	11	75	VRN14475	VRN14475	Gallus	2	152	158	158	1	206	392	481.75	481.75	1255.25	52.5				1.29179	37.6
2016	VRN144	Ottawa	1126	1	11	141	VRN144141	VRN144141	YW14B	3	151	156	157	1	200	377.25	453	466.25	1149.25	47.5				1.19461	32.5
2016	VRN144	Ottawa	1127	1	11	105	VRN144105	VRN144105	NC15A-001	1.5	153	164	166	1	208	405.5	536.25	560.25	1294.5	60				0.916908	37.4
2016	VRN144	Ottawa	1128	1	11	65	VRN14465	VRN14465	DENW1135	3	152	162	166	0	212	392	520	560.25	1365.75	62.5				1.22157	36.4
2016	VRN144	Ottawa	1129	1	11	52	VRN14452	VRN14452	DBNW3005	5	150	155	158	1	198	357.75	436.5	481.75	1113	52.5				1.45266	34.8
2016	VRN144	Ottawa	1130	1	11	113	VRN144113	VRN144113	Princeton	2.5	151	159	160	0	209	377.25	494.5	501.5	1313.5	55				1.54541	40.5
2016	VRN144	Ottawa	1131	1	11	94	VRN14494	VRN14494	LP529	3.5	152	162	166	1	208	392	520	560.25	1294.5	57.5				1.78333	32.5
2016	VRN144	Ottawa	1132	1	11	7	VRN1447	VRN1447	AC Granview	2.5	151	159	159	0	210	377.25	494.5	494.5	1333	50				1.11908	32.5
2016	VRN144	Ottawa	1133	1	12	57	VRN14457	VRN14457	DCNW2017	1	153	165	171	1	214	405.5	547.75	646	1402.75	45				0.931127	40.8
2016	VRN144	Ottawa	1134	1	12	4	VRN1444	VRN1444	25R46	3.5	151	157	157	1	198	377.25	466.25	466.25	1113	47.5				1.82347	39.9
2016	VRN144	Ottawa	1135	1	12	56	VRN14456	VRN14456	DCNW1077	3	152	161	165	0	208	392	510.5	547.75	1294.5	55				1.93119	33.2
2016	VRN144	Ottawa	1136	1	12	79	VRN14479	VRN14479	HY 301-HRW	4	152	159	159	0	198	392	494.5	494.5	1113	62.5				1.82238	27.2
2016	VRN144	Ottawa	1137	1	12	122	VRN144122	VRN144122	PW13A-140	2	151	162	165	0	210	377.25	520	547.75	1333	57.5				1.32402	37.1
2016	VRN144	Ottawa	1138	1	12	28	VRN14428	VRN14428	CFBA1507	5	149	152	154	1	197	336.5	392	421	1098.25	52.5				1.92899	35.1
2016	VRN144	Ottawa	1139	1	12	81	VRN14481	VRN14481	Karl-92	6	149	154	156	1?	199	336.5	421	453	1130.75	62.5				2.46275	35.7
2016	VRN144	Ottawa	1140	1	12	43	VRN14443	VRN14443	CM2215	4	152	159	159	1	197	392	494.5	494.5	1098.25	60				1.42295	35.4
2016	VRN144	Ottawa	1141	1	12	64	VRN14464	VRN14464	DENW1076	5	150	155	156	1	199	357.75	436.5	453	1130.75	55				1.66422	36.9
2016	VRN144	Ottawa	1142	1	12	17	VRN14417	VRN14417	CM9004	0.5	152	172	173	1		392	667	682.25		57.5				0.49537	39.3
2016	VRN144	Ottawa	1143	1	12	23	VRN14423	VRN14423	CFBA1409	3	150	156	156	1?	197	357.75	453	453	1098.25	55				1.46152	36.3
2016	VRN144	Ottawa	1144	1	12	102	VRN144102	VRN144102	NC14G-001	5	151	156	157	0	197	377.25	453	466.25	1098.25	60				2.22206	34.7
2016	VRN144	Ottawa	2001	2	13	108	VRN144108	VRN144108	NC15C-002	5	151	156	156	0	191	377.25	453	453	989.75	67.5				3.32753	34.3
2016	VRN144	Ottawa	2002	2	13	32	VRN14432	VRN14432	CFBA1511	3.5	150	155	155	1	197	357.75	436.5	436.5	1098.25	57.5				2.18157	33.4
2016	VRN144	Ottawa	2003	2	13	72	VRN14472	VRN14472	Emmit	8	149	154	154	0	189	336.5	421	421	960.75	60				4.61566	36
2016	VRN144	Ottawa	2004	2	13	81	VRN14481	VRN14481	Karl-92	6.5	148	152	154	1	185	316.25	392	421	883	65				3.24672	28.2
2016	VRN144	Ottawa	2005	2	13	70	VRN14470	VRN14470	DENW3058	7	152	160	160	1	198	392	501.5	501.5	1113	70				4.71468	41.1
2016	VRN144	Ottawa	2006	2	13	74	VRN14474	VRN14474	FAUNUS	2.5	153	166	168	0	208	405.5	560.25	592	1294.5	67.5				2.98856	35.9
2016	VRN144	Ottawa	2007	2	13	47	VRN14447	VRN14447	CM7363	7.5	149	155	155	1	193	336.5	436.5	436.5	1019.5	55				4.18333	29.8
2016	VRN144	Ottawa	2008	2	13	97	VRN14497	VRN14497	Marker	8.5	150	155	157	0	190	357.75	436.5	466.25	976.5	57.5				3.68781	28.5
2016	VRN144	Ottawa	2009	2	13	105	VRN144105	VRN144105	NC15A-001	7	150	156	157	1	191	357.75	453	466.25	989.75	62.5				4.24635	37.1
2016	VRN144	Ottawa	2010	2	13	100	VRN144100	VRN144100	NC14C-002	8.5	149	156	156	1	192	336.5	453	453	1003.75	70				4.799	41.3
2016	VRN144	Ottawa	2011	2	13	139	VRN144139	VRN144139	YW12Q	5.5	151	156	157	1?	197	377.25	453	466.25	1098.25	57.5				3.56869	34.3
2016	VRN144	Ottawa	2012	2	13	84	VRN14484	VRN14484	LN155	6.5	149	155	157	1	186	336.5	436.5	466.25	901.25	65				4.2291	35.5
2016	VRN144	Ottawa	2013	2	14	10	VRN14410	VRN14410	AC Sampson	7	151	160	160	0	195	377.25	501.5	501.5	1057.75	62.5				3.91225	37.4
2016	VRN144	Ottawa	2014	2	14	87	VRN14487	VRN14487	LN611	6.5	151	159	159	1	196	377.25	494.5	494.5	1079	62.5				3.41275	29.9
2016	VRN144	Ottawa	2015	2	14	121	VRN144121	VRN144121	PW13A-136	0.5	151	167	168	1	213	377.25	575.75	592	1383	50				1.28662	28.5
2016	VRN144	Ottawa	2016	2	14	23	VRN14423	VRN14423	CFBA1409	1	150	153	155	1	202	357.75	405.5	436.5	1178	52.5				0.879545	32.7
2016	VRN144	Ottawa	2017	2	14	128	VRN144128	VRN144128	UGRC GL164	3	150	156	157	0	200	357.75	453	466.25	1149.25	55				1.70744	31.3
2016	VRN144	Ottawa	2018	2	14	5	VRN1445	VRN1445	25W31	5.5	151	156	156	1	197	377.25	453	453	1098.25	52.5				2.50385	30.2
2016	VRN144	Ottawa	2019	2	14	60	VRN14460	VRN14460	DENW1019	5.5	148	154	154	1	198	316.25	421	421	1113	55				2.4664	33.9
2016	VRN144	Ottawa	2020	2	14	138	VRN144138	VRN144138	YW12M	4.5	149	155	155	1	198	336.5	436.5	436.5	1113	52.5				1.64436	27.5
2016	VRN144	Ottawa	2021	2	14	94	VRN14494	VRN14494	LP529	6	153	160	166	1	199	405.5	501.5	560.25	1130.75	65				2.58179	29.7
2016	VRN144	Ottawa	2022	2	14	120	VRN144120	VRN144120	PW13A-087	1	153	159	172	1	216	405.5	494.5	667	1439.5	57.5				1.42121	31.2
2016	VRN144	Ottawa	2023	2	14	111	VRN144111	VRN144111	OAC Flight	5	151	159	159	1	197	377.25	494.5	494.5	1098.25	52.5				2.07097	31.9
2016	VRN144	Ottawa	2024	2	14	41	VRN14441	VRN14441	CM15-006	3.5	153	158	158	1	198	405.5	481.75	481.75	1113	62.5				2.27995	27.5
2016	VRN144	Ottawa	2025	2	15	93	VRN14493	VRN14493	LP424	2	152	159	160	1	204	392	494.5	501.5	1220.5	60				1.70156	30.6
2016	VRN144	Ottawa	2026	2	15	89	VRN14489	VRN14489	LP069	7	153	160	160	1	197	405.5	501.5	501.5	1098.25	72.5				3.80179	31.3
2016	VRN144	Ottawa	2027	2	15	29	VRN14429	VRN14429	CFBA1508	7	149	155	156	1	190	336.5	436.5	453	976.5	50				3.2159	30.7
2016	VRN144	Ottawa	2028	2	15	4	VRN1444	VRN1444	25R46	7	150	156	156	1	190	357.75	453	453	976.5	55				4.13281	30.2
2016	VRN144	Ottawa	2029	2	15	77	VRN14477	VRN14477	GUIDO	6	151	159	159	1	197	377.25	494.5	494.5	1098.25	60				4.03011	39.6
2016	VRN144	Ottawa	2030	2	15	12	VRN14412	VRN14412	ACS10188	7.5	151	157	158	1	195	377.25	466.25	481.75	1057.75	57.5				4.43228	38.5
2016	VRN144	Ottawa	2031	2	15	116	VRN144116	VRN144116	PW13A-048	2	154	167	168	1	211	421	575.75	592	1349.5	65				2.33995	36.5
2016	VRN144	Ottawa	2032	2	15	98	VRN14498	VRN14498	NC13G-009	6.5	151	156	157	1	196	377.25	453	466.25	1079	67.5				3.96849	42.3
2016	VRN144	Ottawa	2033	2	15	34	VRN14434	VRN14434	CM1070	6.5	151	158	158	1	195	377.25	481.75	481.75	1057.75	62.5				3.16323	30.5
2016	VRN144	Ottawa	2034	2	15	3	VRN1443	VRN1443	25R40	5	149	156	157	1	195	336.5	453	466.25	1057.75	55				3.47116	33
2016	VRN144	Ottawa	2035	2	15	114	VRN144114	VRN144114	PRO 77	4.5	151	160	160	1	199	377.25	501.5	501.5	1130.75	70				3.39259	37.2
2016	VRN144	Ottawa	2036	2	15	137	VRN144137	VRN144137	XW13S	6	150	156	156	1	192	357.75	453	453	1003.75	52.5				3.48199	32.7
2016	VRN144	Ottawa	2037	2	16	68	VRN14468	VRN14468	DENW3003	5.5	153	161	166	1	199	405.5	510.5	560.25	1130.75	77.5				3.78817	34.8
2016	VRN144	Ottawa	2038	2	16	53	VRN14453	VRN14453	DCNW1018	6	149	155	156	0	191	336.5	436.5	453	989.75	60				3.29735	30.6
2016	VRN144	Ottawa	2039	2	16	134	VRN144134	VRN144134	Wave	7	150	156	157	0	191	357.75	453	466.25	989.75	62.5				3.44818	31.5
2016	VRN144	Ottawa	2040	2	16	56	VRN14456	VRN14456	DCNW1077	7	151	159	160	0	198	377.25	494.5	501.5	1113	70				4.14641	28.9
2016	VRN144	Ottawa	2041	2	16	80	VRN14480	VRN14480	HY 412-SRW	7	152	159	159	0	196	392	494.5	494.5	1079	65				4.09505	34.9
2016	VRN144	Ottawa	2042	2	16	126	VRN144126	VRN144126	UGRC GL119	6.5	149	155	155	0	188	336.5	436.5	436.5	940	62.5				3.66172	28.5
2016	VRN144	Ottawa	2043	2	16	110	VRN144110	VRN144110	NC15G-001	6	150	156	156	1	193	357.75	453	453	1019.5	57.5				3.41825	34.1
2016	VRN144	Ottawa	2044	2	16	39	VRN14439	VRN14439	CM15-004	5.5	151	158	158	1	195	377.25	481.75	481.75	1057.75	70				3.74718	33.1
2016	VRN144	Ottawa	2045	2	16	27	VRN14427	VRN14427	CFBA1506	6	149	154	155	1	189	336.5	421	436.5	960.75	52.5				3.06852	29.1
2016	VRN144	Ottawa	2046	2	16	99	VRN14499	VRN14499	NC14C-001	6.5	152	159	160	1	196	392	494.5	501.5	1079	55				3.84872	32.3
2016	VRN144	Ottawa	2047	2	16	124	VRN144124	VRN144124	SZD 3069	4	151	158	158	1	205	377.25	481.75	481.75	1240	52.5				3.29154	35.6
2016	VRN144	Ottawa	2048	2	16	44	VRN14444	VRN14444	CM249	4	151	156	157	1	198	377.25	453	466.25	1113	55				3.29077	31.4
2016	VRN144	Ottawa	2049	2	17	42	VRN14442	VRN14442	CM2053	5	152	160	160	1	198	392	501.5	501.5	1113	57.5				2.56462	28.5
2016	VRN144	Ottawa	2050	2	17	92	VRN14492	VRN14492	LP421	4	151	159	160	1	199	377.25	494.5	501.5	1130.75	65				2.97593	28.8
2016	VRN144	Ottawa	2051	2	17	63	VRN14463	VRN14463	DENW1044	3.5	153	161	161	0	201	405.5	510.5	510.5	1163	62.5				2.22891	28.3
2016	VRN144	Ottawa	2052	2	17	79	VRN14479	VRN14479	HY 301-HRW	4.5	151	156	156	0	197	377.25	453	453	1098.25	52.5				2.32256	29
2016	VRN144	Ottawa	2053	2	17	118	VRN144118	VRN144118	PW13A-050	2	150	162	166	1	208	357.75	520	560.25	1294.5	62.5				1.67526	31.8
2016	VRN144	Ottawa	2054	2	17	66	VRN14466	VRN14466	DENW1143	5	152	159	159	1	200	392	494.5	494.5	1149.25	52.5				2.59974	32.5
2016	VRN144	Ottawa	2055	2	17	59	VRN14459	VRN14459	DENW1014	4	151	156	156	1	199	377.25	453	453	1130.75	65				2.56187	35.1
2016	VRN144	Ottawa	2056	2	17	35	VRN14435	VRN14435	CM1163	1	151	160	160	1	207	377.25	501.5	501.5	1274.25	50				0.909375	32
2016	VRN144	Ottawa	2057	2	17	117	VRN144117	VRN144117	PW13A-049	3.5	152	164	166	0	201	392	536.25	560.25	1163	65				2.90212	26.6
2016	VRN144	Ottawa	2058	2	17	95	VRN14495	VRN14495	LP681	4	151	168	171	1	207	377.25	592	646	1274.25	65				4.06333	30.8
2016	VRN144	Ottawa	2059	2	17	115	VRN144115	VRN144115	PRO 81	3	152	158	159	1	203	392	481.75	494.5	1196.75	65				2.78307	30.9
2016	VRN144	Ottawa	2060	2	17	123	VRN144123	VRN144123	PW13K-001	2	150	156	157	0	210	357.75	453	466.25	1333	47.5				2.08838	30.2
2016	VRN144	Ottawa	2061	2	18	58	VRN14458	VRN14458	DCNW2027	3.5	152	159	159	0	200	392	494.5	494.5	1149.25	62.5				3.22031	31.3
2016	VRN144	Ottawa	2062	2	18	125	VRN144125	VRN144125	UGRC C2-5	5.5	152	161	165	0	206	392	510.5	547.75	1255.25	67.5				4.77744	32.2
2016	VRN144	Ottawa	2063	2	18	21	VRN14421	VRN14421	CFBA1206	5.5	150	154	155	0	197	357.75	421	436.5	1098.25	57.5				3.12161	30.8
2016	VRN144	Ottawa	2064	2	18	122	VRN144122	VRN144122	PW13A-140	0.5	151	168	172	1	215	377.25	592	667	1421	57.5				1.28802	29.6
2016	VRN144	Ottawa	2065	2	18	48	VRN14448	VRN14448	DANW4002	4.5	153	166	168	1	208	405.5	560.25	592	1294.5	70				4.29667	32.4
2016	VRN144	Ottawa	2066	2	18	78	VRN14478	VRN14478	Harvard	6.5	148	155	156	0	198	316.25	436.5	453	1113	65				4.45769	37.9
2016	VRN144	Ottawa	2067	2	18	1	VRN1441	VRN1441	25R34	6	150	158	158	1	197	357.75	481.75	481.75	1098.25	67.5				4.10547	32.9
2016	VRN144	Ottawa	2068	2	18	140	VRN144140	VRN144140	YW14A	3.5	152	159	160	0	197	392	494.5	501.5	1098.25	62.5				2.95156	26.6
2016	VRN144	Ottawa	2069	2	18	75	VRN14475	VRN14475	Gallus	1.5	151	159	159	1	203	377.25	494.5	494.5	1196.75	55				1.47109	31.9
2016	VRN144	Ottawa	2070	2	18	85	VRN14485	VRN14485	LN609	2.5	153	163	165	1	205	405.5	529.5	547.75	1240	65				2.40631	32.5
2016	VRN144	Ottawa	2071	2	18	88	VRN14488	VRN14488	LP046	1	153	158	158	1	208	405.5	481.75	481.75	1294.5	65				2.05641	29.6
2016	VRN144	Ottawa	2072	2	18	119	VRN144119	VRN144119	PW13A-073	4.5	151	156	159	1	201	377.25	453	494.5	1163	60				2.59077	30
2016	VRN144	Ottawa	2073	2	19	76	VRN14476	VRN14476	GAUDIO	6	149	156	156	1	197	336.5	453	453	1098.25	50				1.74815	36.3
2016	VRN144	Ottawa	2074	2	19	46	VRN14446	VRN14446	CM614	6	149	156	156	0	197	336.5	453	453	1098.25	62.5				1.79219	32.5
2016	VRN144	Ottawa	2075	2	19	83	VRN14483	VRN14483	LN147	8	150	156	156	1	190	357.75	453	453	976.5	72.5				3.51513	26.2
2016	VRN144	Ottawa	2076	2	19	102	VRN144102	VRN144102	NC14G-001	7	149	155	155	0	189	336.5	436.5	436.5	960.75	60				2.64271	27.9
2016	VRN144	Ottawa	2077	2	19	36	VRN14436	VRN14436	CM15-001	7.5	150	155	155	0	192	357.75	436.5	436.5	1003.75	67.5				3.14231	30.9
2016	VRN144	Ottawa	2078	2	19	69	VRN14469	VRN14469	DENW3008	5.5	148	154	155	1	193	316.25	421	436.5	1019.5	55				2.14577	31.1
2016	VRN144	Ottawa	2079	2	19	71	VRN14471	VRN14471	DENW3074	4.5	152	159	159	1	198	392	494.5	494.5	1113	70				1.83284	29.7
2016	VRN144	Ottawa	2080	2	19	19	VRN14419	VRN14419	Carnaval	7.5	150	155	155	0	192	357.75	436.5	436.5	1003.75	57.5				3.38409	26.9
2016	VRN144	Ottawa	2081	2	19	7	VRN1447	VRN1447	AC Granview	6	150	159	159	0	197	357.75	494.5	494.5	1098.25	70				2.47537	27
2016	VRN144	Ottawa	2082	2	19	104	VRN144104	VRN144104	NC14G-003	6.5	151	158	159	0	197	377.25	481.75	494.5	1098.25	65				2.24596	31.7
2016	VRN144	Ottawa	2083	2	19	54	VRN14454	VRN14454	DCNW1024	5	150	156	156	1	196	357.75	453	453	1079	57.5				2.32702	41
2016	VRN144	Ottawa	2084	2	19	144	VRN144144	VRN144144	SC-15115	5	150	156	156	1	196	357.75	453	453	1079	52.5				2.00462	35.7
2016	VRN144	Ottawa	2085	2	20	15	VRN14415	VRN14415	Ava	6.5	150	156	156	0	194	357.75	453	453	1037.25	72.5				2.96364	33.1
2016	VRN144	Ottawa	2086	2	20	16	VRN14416	VRN14416	BALITUS	3	151	159	159	0	205	377.25	494.5	494.5	1240	50				0.752564	33.2
2016	VRN144	Ottawa	2087	2	20	25	VRN14425	VRN14425	CFBA1504	0.1	156	170	172	0	216	453	625.75	667	1439.5	55				0.0973118	-9
2016	VRN144	Ottawa	2088	2	20	28	VRN14428	VRN14428	CFBA1507	1	148	151	154	1	198	316.25	377.25	421	1113	47.5				0.0861538	-9
2016	VRN144	Ottawa	2089	2	20	13	VRN14413	VRN14413	ACS57163	5	150	156	157	1	198	357.75	453	466.25	1113	57.5				1.54444	41
2016	VRN144	Ottawa	2090	2	20	91	VRN14491	VRN14491	LP404	2	151	156	156	1	199	377.25	453	453	1130.75	65				0.979545	34.9
2016	VRN144	Ottawa	2091	2	20	40	VRN14440	VRN14440	CM15-005	1.5	151	159	159	0	207	377.25	494.5	494.5	1274.25	52.5				0.48414	40.1
2016	VRN144	Ottawa	2092	2	20	45	VRN14445	VRN14445	CM5-1074	6.5	150	154	154	1	198	357.75	421	421	1113	50				1.21667	31.8
2016	VRN144	Ottawa	2093	2	20	141	VRN144141	VRN144141	YW14B	6	149	155	155	1	197	336.5	436.5	436.5	1098.25	50				0.905303	29.2
2016	VRN144	Ottawa	2094	2	20	82	VRN14482	VRN14482	Keldin	1.5	150	158	158	1	201	357.75	481.75	481.75	1163	57.5				1.03021	38.4
2016	VRN144	Ottawa	2095	2	20	30	VRN14430	VRN14430	CFBA1509	0.5	149	155	156	1	206	336.5	436.5	453	1255.25	52.5				0.0626344	-9
2016	VRN144	Ottawa	2096	2	20	90	VRN14490	VRN14490	LP245	0.5	151	161	166	1	212	377.25	510.5	560.25	1365.75	52.5				0.0870968	-9
2016	VRN144	Ottawa	2097	2	21	143	VRN144143	VRN144143	SC -15112	7	149	155	156	1	196	336.5	436.5	453	1079	52.5				1.8652	32
2016	VRN144	Ottawa	2098	2	21	109	VRN144109	VRN144109	NC15C-003	6.5	150	156	157	0	192	357.75	453	466.25	1003.75	57.5				2.27279	40
2016	VRN144	Ottawa	2099	2	21	73	VRN14473	VRN14473	Emperor	8	149	155	155	0	190	336.5	436.5	436.5	976.5	72.5				3.18532	32.4
2016	VRN144	Ottawa	2100	2	21	64	VRN14464	VRN14464	DENW1076	7	149	154	155	1	184	336.5	421	436.5	866.5	52.5				2.22819	36.4
2016	VRN144	Ottawa	2101	2	21	62	VRN14462	VRN14462	DENW1043	7.5	149	155	155	1	188	336.5	436.5	436.5	940	52.5				2.39369	28.8
2016	VRN144	Ottawa	2102	2	21	38	VRN14438	VRN14438	CM15-003	7.5	151	156	157	0	193	377.25	453	466.25	1019.5	70				2.74428	29.1
2016	VRN144	Ottawa	2103	2	21	127	VRN144127	VRN144127	UGRC GL133	7	149	155	156	0	188	336.5	436.5	453	940	55				2.16591	27.2
2016	VRN144	Ottawa	2104	2	21	131	VRN144131	VRN144131	UGRCDH5-15	8	151	156	158	0	189	377.25	453	481.75	960.75	57.5				2.39974	30.4
2016	VRN144	Ottawa	2105	2	21	52	VRN14452	VRN14452	DBNW3005	5.5	154	162	166	0	195	421	520	560.25	1057.75	72.5				2.6694	28.4
2016	VRN144	Ottawa	2106	2	21	18	VRN14418	VRN14418	BRANSON	5.5	149	155	155	0	193	336.5	436.5	436.5	1019.5	57.5				2.37761	33.1
2016	VRN144	Ottawa	2107	2	21	31	VRN14431	VRN14431	CFBA1510	2	151	155	156	1	202	377.25	436.5	453	1178	57.5				1.15615	35.1
2016	VRN144	Ottawa	2108	2	21	9	VRN1449	VRN1449	AC Morley	4.5	151	156	157	0	198	377.25	453	466.25	1113	75				1.71493	36.3
2016	VRN144	Ottawa	2109	2	22	11	VRN14411	VRN14411	ACS10132	5.5	151	157	158	1	195	377.25	466.25	481.75	1057.75	62.5				2.83159	40
2016	VRN144	Ottawa	2110	2	22	49	VRN14449	VRN14449	DBNW1007	5.5	152	159	160	1	198	392	494.5	501.5	1113	67.5				2.42761	38.5
2016	VRN144	Ottawa	2111	2	22	96	VRN14496	VRN14496	LP995F	7.5	150	156	158	1	188	357.75	453	481.75	940	60				3.28159	31.1
2016	VRN144	Ottawa	2112	2	22	43	VRN14443	VRN14443	CM2215	6	152	156	156	1	192	392	453	453	1003.75	60				1.65441	32.6
2016	VRN144	Ottawa	2113	2	22	55	VRN14455	VRN14455	DCNW1074	5	152	159	160	0	198	392	494.5	501.5	1113	67.5				2.39686	30.7
2016	VRN144	Ottawa	2114	2	22	51	VRN14451	VRN14451	DBNW1060	7.5	152	158	158	0	188	392	481.75	481.75	940	57.5				2.63848	32
2016	VRN144	Ottawa	2115	2	22	50	VRN14450	VRN14450	DBNW1008	7	150	156	157	0	190	357.75	453	466.25	976.5	57.5				3.62836	31.1
2016	VRN144	Ottawa	2116	2	22	101	VRN144101	VRN144101	NC14C-003	7.5	150	156	156	0	185	357.75	453	453	883	55				2.99828	30.7
2016	VRN144	Ottawa	2117	2	22	65	VRN14465	VRN14465	DENW1135	5	152	161	163	0	199	392	510.5	529.5	1130.75	67.5				2.14853	30.5
2016	VRN144	Ottawa	2118	2	22	24	VRN14424	VRN14424	CFBA1503	4	152	161	165	1	199	392	510.5	547.75	1130.75	70				2.90845	42.4
2016	VRN144	Ottawa	2119	2	22	142	VRN144142	VRN144142	SC-15110	5	149	155	155	1	197	336.5	436.5	436.5	1098.25	50				1.61789	29.3
2016	VRN144	Ottawa	2120	2	22	106	VRN144106	VRN144106	NC15A-002	5	152	159	160	0	198	392	494.5	501.5	1113	70				3.21471	33
2016	VRN144	Ottawa	2121	2	23	129	VRN144129	VRN144129	UGRC GL96	5.5	151	156	157	1	193	377.25	453	466.25	1019.5	60				2.64428	34.2
2016	VRN144	Ottawa	2122	2	23	112	VRN144112	VRN144112	Priesley	5	151	159	159	0	198	377.25	494.5	494.5	1113	47.5				1.79348	38
2016	VRN144	Ottawa	2123	2	23	86	VRN14486	VRN14486	LN610	7.5	152	160	163	1	197	392	501.5	529.5	1098.25	70				3.23647	34.8
2016	VRN144	Ottawa	2124	2	23	17	VRN14417	VRN14417	CM9004	0.5	152	161	168	1	215	392	510.5	592	1421	55				0.679902	36.3
2016	VRN144	Ottawa	2125	2	23	103	VRN144103	VRN144103	NC14G-002	7.5	149	155	157	0	193	336.5	436.5	466.25	1019.5	72.5				2.26373	33.5
2016	VRN144	Ottawa	2126	2	23	2	VRN1442	VRN1442	25R39	7.5	149	156	157	0	197	336.5	453	466.25	1098.25	60				2.68502	35.4
2016	VRN144	Ottawa	2127	2	23	133	VRN144133	VRN144133	Venture	7.5	149	155	156	1	191	336.5	436.5	453	989.75	57.5				2.15074	34.2
2016	VRN144	Ottawa	2128	2	23	20	VRN14420	VRN14420	CFBA1110	6	149	154	155	0	197	336.5	421	436.5	1098.25	52.5				0.694444	34.8
2016	VRN144	Ottawa	2129	2	23	113	VRN144113	VRN144113	Princeton	3	154	160	165	1?	215	421	501.5	547.75	1421	55				1.87525	33.9
2016	VRN144	Ottawa	2130	2	23	135	VRN144135	VRN144135	WB425	3.5	150	154	156	1	199	357.75	421	453	1130.75	50				1.29583	29.9
2016	VRN144	Ottawa	2131	2	23	8	VRN1448	VRN1448	AC MacKinnon	2.5	151	156	157	0	201	377.25	453	466.25	1163	65				1.22255	34.3
2016	VRN144	Ottawa	2132	2	23	130	VRN144130	VRN144130	UGRC Ring	6	149	156	156	1	198	336.5	453	453	1113	57.5				2.98309	38.5
2016	VRN144	Ottawa	2133	2	24	14	VRN14414	VRN14414	Arnold	3	153	159	160	1	203	405.5	494.5	501.5	1196.75	57.5				1.49619	37.9
2016	VRN144	Ottawa	2134	2	24	37	VRN14437	VRN14437	CM15-002	6.5	150	156	157	0	200	357.75	453	466.25	1149.25	67.5				3.54686	34.3
2016	VRN144	Ottawa	2135	2	24	136	VRN144136	VRN144136	HY116-SRW	6.5	151	156	156	0	200	377.25	453	453	1149.25	70				3.44058	41.6
2016	VRN144	Ottawa	2136	2	24	57	VRN14457	VRN14457	DCNW2017	6.5	152	164	166	1	202	392	536.25	560.25	1178	67.5				4.19412	38.8
2016	VRN144	Ottawa	2137	2	24	61	VRN14461	VRN14461	DENW1031	5	149	154	155	1	199	336.5	421	436.5	1130.75	55				2.0796	40.5
2016	VRN144	Ottawa	2138	2	24	33	VRN14433	VRN14433	CM1011	7	149	155	155	0	202	336.5	436.5	436.5	1178	57.5				3.70299	35.9
2016	VRN144	Ottawa	2139	2	24	26	VRN14426	VRN14426	CFBA1505	4	150	156	156	1	198	357.75	453	453	1113	55				1.85049	39.3
2016	VRN144	Ottawa	2140	2	24	107	VRN144107	VRN144107	NC15C-001	1.5	153	159	160	1?	205	405.5	494.5	501.5	1240	52.5				1.46348	36.9
2016	VRN144	Ottawa	2141	2	24	67	VRN14467	VRN14467	DENW3001	2	151	158	158	1	205	377.25	481.75	481.75	1240	65				1.62886	37.4
2016	VRN144	Ottawa	2142	2	24	6	VRN1446	VRN1446	A05-45-23	3.5	154	162	166	1	214	421	520	560.25	1402.75	62.5				3.30637	36.2
2016	VRN144	Ottawa	2143	2	24	132	VRN144132	VRN144132	UGRCDH5-28	2	152	159	166	0	204	392	494.5	560.25	1220.5	65				2.40103	36.9
2016	VRN144	Ottawa	2144	2	24	22	VRN14422	VRN14422	CFBA1401	2	152	158	159	1	207	392	481.75	494.5	1274.25	57.5				1.78408	31.8
2016	VRN144	WDSTK	1001	1	1	142	VRN144142	VRN144142	SC-15110	10	150	154	155	1	192	339.55	400.7	415.6	948.7	80			1	7.07363	49.19
2016	VRN144	WDSTK	1002	1	1	43	VRN14443	VRN14443	CM2215	10	149	153	154	1	193	321.75	384.05	400.7	965.65	84			1	6.77043	55.43
2016	VRN144	WDSTK	1003	1	1	106	VRN144106	VRN144106	NC15A-002	10	153	158	160	0	191	384.05	460.4	475.05	931.65	85			1	6.2715	48.53
2016	VRN144	WDSTK	1004	1	1	130	VRN144130	VRN144130	UGRC Ring	10	149	153	155	1	190	321.75	384.05	415.6	916.8	84			1	7.2249	52.62
2016	VRN144	WDSTK	1005	1	1	31	VRN14431	VRN14431	CFBA1510	10	149	152	154	1	188	321.75	370	400.7	876.95	86			1	6.4282	54.8
2016	VRN144	WDSTK	1006	1	1	99	VRN14499	VRN14499	NC14C-001	10	155	159	162	1	188	415.6	469.25	492.85	876.95	85			1	6.37442	54.32
2016	VRN144	WDSTK	1007	1	1	55	VRN14455	VRN14455	DCNW1074	9.5	155	158	159	0	193	415.6	460.4	469.25	965.65	81			1	6.52007	51.85
2016	VRN144	WDSTK	1008	1	1	132	VRN144132	VRN144132	UGRCDH5-28	10	151	155	160	0	191	354.85	415.6	475.05	931.65	79			1	6.22541	47.97
2016	VRN144	WDSTK	1009	1	1	44	VRN14444	VRN14444	CM249	10	149	153	154	1	190	321.75	384.05	400.7	916.8	88			1	6.97345	56.66
2016	VRN144	WDSTK	1010	1	1	12	VRN14412	VRN14412	ACS10188	10	150	155	158	1	189	339.55	415.6	460.4	897.4	82			1	7.05693	56.23
2016	VRN144	WDSTK	1011	1	1	128	VRN144128	VRN144128	UGRC GL164	10	151	154	159	0	190	354.85	400.7	469.25	916.8	85			1	5.05839	45.12
2016	VRN144	WDSTK	1012	1	1	4	VRN1444	VRN1444	25R46	10	150	154	155	1	187	339.55	400.7	415.6	858.65	80			1	5.61566	54.9
2016	VRN144	WDSTK	1013	1	2	45	VRN14445	VRN14445	CM5-1074	10	151	154	155	1	190	354.85	400.7	415.6	916.8	75			1	6.05825	46.57
2016	VRN144	WDSTK	1014	1	2	125	VRN144125	VRN144125	UGRC C2-5	10	154	156	158	0	192	400.7	431.1	460.4	948.7	95			1	6.78659	48.22
2016	VRN144	WDSTK	1015	1	2	96	VRN14496	VRN14496	LP995F	10	152	154	158	1	190	370	400.7	460.4	916.8	84			0	5.07385	46.37
2016	VRN144	WDSTK	1016	1	2	86	VRN14486	VRN14486	LN610	10	155	158	160	1	191	415.6	460.4	475.05	931.65	91			1	6.12825	49.65
2016	VRN144	WDSTK	1017	1	2	81	VRN14481	VRN14481	Karl-92	10	149	153	155	1	186	321.75	384.05	415.6	839.7	73			1	5.20685	52.27
2016	VRN144	WDSTK	1018	1	2	85	VRN14485	VRN14485	LN609	10	154	158	159	1	191	400.7	460.4	469.25	931.65	85			1	5.83492	50.58
2016	VRN144	WDSTK	1019	1	2	23	VRN14423	VRN14423	CFBA1409	10	149	151	153	1	186	321.75	354.85	384.05	839.7	80			1	4.78448	51.96
2016	VRN144	WDSTK	1020	1	2	101	VRN144101	VRN144101	NC14C-003	10	151	156	158	0	188	354.85	431.1	460.4	876.95	76			1	5.96516	53.53
2016	VRN144	WDSTK	1021	1	2	129	VRN144129	VRN144129	UGRC GL96	10	150	153	155	1	188	339.55	384.05	415.6	876.95	77			1	4.78406	49.28
2016	VRN144	WDSTK	1022	1	2	21	VRN14421	VRN14421	CFBA1206	10	149	153	154	0	187	321.75	384.05	400.7	858.65	79			1	5.28825	54.2
2016	VRN144	WDSTK	1023	1	2	70	VRN14470	VRN14470	DENW3058	10	155	160	162	1	193	415.6	475.05	492.85	965.65	76			0	6.28617	62.3
2016	VRN144	WDSTK	1024	1	2	41	VRN14441	VRN14441	CM15-006	10	155	158	160	1	192	415.6	460.4	475.05	948.7	80			1	4.37542	47
2016	VRN144	WDSTK	1025	1	3	107	VRN144107	VRN144107	NC15C-001	9	151	155	158	1	188	354.85	415.6	460.4	876.95	68			1	4.76012	59.8
2016	VRN144	WDSTK	1026	1	3	51	VRN14451	VRN14451	DBNW1060	10	151	155	160	0	188	354.85	415.6	475.05	876.95	74			1	6.00096	48.76
2016	VRN144	WDSTK	1027	1	3	83	VRN14483	VRN14483	LN147	10	153	157	160	1	187	384.05	445.65	475.05	858.65	83			0	3.58066	51.4
2016	VRN144	WDSTK	1028	1	3	32	VRN14432	VRN14432	CFBA1511	9	150	154	155	1	187	339.55	400.7	415.6	858.65	86			1	5.39412	49.9
2016	VRN144	WDSTK	1029	1	3	59	VRN14459	VRN14459	DENW1014	10	150	153	154	1	187	339.55	384.05	400.7	858.65	79			1	5.38262	50.1
2016	VRN144	WDSTK	1030	1	3	131	VRN144131	VRN144131	UGRCDH5-15	10	151	155	157	0	190	354.85	415.6	445.65	916.8	80			1	5.12564	45.3
2016	VRN144	WDSTK	1031	1	3	89	VRN14489	VRN14489	LP069	10	155	161	162	1	192	415.6	482	492.85	948.7	85			1	4.30817	49.2
2016	VRN144	WDSTK	1032	1	3	1	VRN1441	VRN1441	25R34	10	150	155	157	1	189	339.55	415.6	445.65	897.4	70			1	5.76474	52.03
2016	VRN144	WDSTK	1033	1	3	98	VRN14498	VRN14498	NC13G-009	9	151	156	158	1	190	354.85	431.1	460.4	916.8	86			1	5.99938	56.85
2016	VRN144	WDSTK	1034	1	3	118	VRN144118	VRN144118	PW13A-050	8	155	162	164	1	197	415.6	492.85	522.45	1041.35	77			1	4.9965	49.15
2016	VRN144	WDSTK	1035	1	3	20	VRN14420	VRN14420	CFBA1110	9	149	153	154	0	190	321.75	384.05	400.7	916.8	71			1	4.78597	49.92
2016	VRN144	WDSTK	1036	1	3	47	VRN14447	VRN14447	CM7363	10	149	153	154	1	190	321.75	384.05	400.7	916.8	78			1	6.0499	47.53
2016	VRN144	WDSTK	1037	1	4	15	VRN14415	VRN14415	Ava	10	151	155	159	0	192	354.85	415.6	469.25	948.7	87			1	6.47804	48.31
2016	VRN144	WDSTK	1038	1	4	3	VRN1443	VRN1443	25R40	10	149	155	158	1	189	321.75	415.6	460.4	897.4	69			1	7.04138	54.11
2016	VRN144	WDSTK	1039	1	4	140	VRN144140	VRN144140	YW14A	10	151	156	158	0	190	354.85	431.1	460.4	916.8	75			1	6.99011	49.12
2016	VRN144	WDSTK	1040	1	4	29	VRN14429	VRN14429	CFBA1508	10	149	152	154	1	188	321.75	370	400.7	876.95	76			1	7.03251	45.95
2016	VRN144	WDSTK	1041	1	4	53	VRN14453	VRN14453	DCNW1018	10	149	152	154	0	188	321.75	370	400.7	876.95	84			1	7.08325	46.75
2016	VRN144	WDSTK	1042	1	4	56	VRN14456	VRN14456	DCNW1077	10	152	157	159	0	192	370	445.65	469.25	948.7	83			1	6.12415	42.91
2016	VRN144	WDSTK	1043	1	4	77	VRN14477	VRN14477	GUIDO	10	151	157	159	1	190	354.85	445.65	469.25	916.8	86			1	7.72687	50.8
2016	VRN144	WDSTK	1044	1	4	50	VRN14450	VRN14450	DBNW1008	10	151	157	159	1	193	354.85	445.65	469.25	965.65	95			1	4.14856	51.36
2016	VRN144	WDSTK	1045	1	4	68	VRN14468	VRN14468	DENW3003	10	155	160	162	1	193	415.6	475.05	492.85	965.65	103			1	6.23056	51.76
2016	VRN144	WDSTK	1046	1	4	49	VRN14449	VRN14449	DBNW1007	10	151	157	159	1	197	354.85	445.65	469.25	1041.35	87			1	4.88784	47.97
2016	VRN144	WDSTK	1047	1	4	141	VRN144141	VRN144141	YW14B	10	149	153	157	1	192	321.75	384.05	445.65	948.7	70			1	6.60698	49.59
2016	VRN144	WDSTK	1048	1	4	76	VRN14476	VRN14476	GAUDIO	10	150	155	155	1	192	339.55	415.6	415.6	948.7	78			1	6.783	52.57
2016	VRN144	WDSTK	1049	1	5	27	VRN14427	VRN14427	CFBA1506	9	149	154	155	1	187	321.75	400.7	415.6	858.65	66			0	3.66458	54.1
2016	VRN144	WDSTK	1050	1	5	65	VRN14465	VRN14465	DENW1135	10	152	158	160	0	189	370	460.4	475.05	897.4	79			1	5.1819	46.12
2016	VRN144	WDSTK	1051	1	5	122	VRN144122	VRN144122	PW13A-140	8	155	161	162	1	197	415.6	482	492.85	1041.35	70			1	4.3949	51.9
2016	VRN144	WDSTK	1052	1	5	42	VRN14442	VRN14442	CM2053	9	151	156	158	1	188	354.85	431.1	460.4	876.95	66			0	3.82749	46.83
2016	VRN144	WDSTK	1053	1	5	36	VRN14436	VRN14436	CM15-001	10	150	154	157	0	188	339.55	400.7	445.65	876.95	78			1	4.76642	52.5
2016	VRN144	WDSTK	1054	1	5	46	VRN14446	VRN14446	CM614	10	150	155	158	0	189	339.55	415.6	460.4	897.4	73			1	4.64101	48.93
2016	VRN144	WDSTK	1055	1	5	5	VRN1445	VRN1445	25W31	9	154	158	160	1	190	400.7	460.4	475.05	916.8	59			1	4.68278	43.57
2016	VRN144	WDSTK	1056	1	5	74	VRN14474	VRN14474	FAUNUS	10	155	161	162	0	191	415.6	482	492.85	931.65	71			0	5.51822	44.18
2016	VRN144	WDSTK	1057	1	5	78	VRN14478	VRN14478	Harvard	9.5	151	155	158	0	189	354.85	415.6	460.4	897.4	80			1	5.93405	50.14
2016	VRN144	WDSTK	1058	1	5	71	VRN14471	VRN14471	DENW3074	10	153	157	159	1	191	384.05	445.65	469.25	931.65	80			1	5.13136	48.42
2016	VRN144	WDSTK	1059	1	5	97	VRN14497	VRN14497	Marker	10	151	155	159	0	189	354.85	415.6	469.25	897.4	73			1	3.43089	46.64	smutty
2016	VRN144	WDSTK	1060	1	5	19	VRN14419	VRN14419	Carnaval	10	151	157	159	0	189	354.85	445.65	469.25	897.4	78			1	5.80387	49.87
2016	VRN144	WDSTK	1061	1	6	16	VRN14416	VRN14416	BALITUS	10	151	157	159	0	191	354.85	445.65	469.25	931.65	75			0	6.05203	48.12
2016	VRN144	WDSTK	1062	1	6	95	VRN14495	VRN14495	LP681	10	158	162	165	1	197	460.4	492.85	531.9	1041.35	80			0	4.87678	51.29
2016	VRN144	WDSTK	1063	1	6	103	VRN144103	VRN144103	NC14G-002	10	149	154	155	0	190	321.75	400.7	415.6	916.8	82			0	5.25121	50.73
2016	VRN144	WDSTK	1064	1	6	111	VRN144111	VRN144111	OAC Flight	10	150	155	158	1	191	339.55	415.6	460.4	931.65	75			1	5.34507	51.71
2016	VRN144	WDSTK	1065	1	6	84	VRN14484	VRN14484	LN155	10	149	153	154	1	190	321.75	384.05	400.7	916.8	74			0	5.38536	48.04
2016	VRN144	WDSTK	1066	1	6	14	VRN14414	VRN14414	Arnold	10	152	157	159	1	192	370	445.65	469.25	948.7	86			0	6.19215	51.41
2016	VRN144	WDSTK	1067	1	6	80	VRN14480	VRN14480	HY 412-SRW	10	153	157	160	0	193	384.05	445.65	475.05	965.65	71			0	6.26518	47.65
2016	VRN144	WDSTK	1068	1	6	11	VRN14411	VRN14411	ACS10132	10	152	156	159	1	193	370	431.1	469.25	965.65	77			1	4.47926	54.41
2016	VRN144	WDSTK	1069	1	6	60	VRN14460	VRN14460	DENW1019	10	149	153	154	1	192	321.75	384.05	400.7	948.7	80			0	5.07596	51.64
2016	VRN144	WDSTK	1070	1	6	91	VRN14491	VRN14491	LP404	10	151	157	159	1	193	354.85	445.65	469.25	965.65	70			1	5.19673	54.4
2016	VRN144	WDSTK	1071	1	6	144	VRN144144	VRN144144	SC-15115	10	151	155	158	1	193	354.85	415.6	460.4	965.65	72			1	6.0533	56.3
2016	VRN144	WDSTK	1072	1	6	37	VRN14437	VRN14437	CM15-002	10	150	154	155	0	191	339.55	400.7	415.6	931.65	78			0	6.05324	53
2016	VRN144	WDSTK	1073	1	7	26	VRN14426	VRN14426	CFBA1505	9.5	149	153	155	1	186	321.75	384.05	415.6	839.7	70			1	4.13936	53.61
2016	VRN144	WDSTK	1074	1	7	87	VRN14487	VRN14487	LN611	10	153	157	159	1	189	384.05	445.65	469.25	897.4	81			0	4.32576	51.4
2016	VRN144	WDSTK	1075	1	7	64	VRN14464	VRN14464	DENW1076	10	149	153	155	1	184	321.75	384.05	415.6	812.15	67			0	3.98031	58.01
2016	VRN144	WDSTK	1076	1	7	18	VRN14418	VRN14418	BRANSON	10	149	153	154	0	187	321.75	384.05	400.7	858.65	70			1	3.23501	51.21
2016	VRN144	WDSTK	1077	1	7	126	VRN144126	VRN144126	UGRC GL119	9	149	153	154	0	187	321.75	384.05	400.7	858.65	74			1	3.57335	47.05
2016	VRN144	WDSTK	1078	1	7	52	VRN14452	VRN14452	DBNW3005	9	158	162	165	0	191	460.4	492.85	531.9	931.65	75			1	3.61836	50.6
2016	VRN144	WDSTK	1079	1	7	82	VRN14482	VRN14482	Keldin	10	155	159	160	1	191	415.6	469.25	475.05	931.65	76			1	4.611	53.94
2016	VRN144	WDSTK	1080	1	7	79	VRN14479	VRN14479	HY 301-HRW	10	153	157	159	0	189	384.05	445.65	469.25	897.4	78			1	4.36917	46.09
2016	VRN144	WDSTK	1081	1	7	135	VRN144135	VRN144135	WB425	9	151	154	159	1	189	354.85	400.7	469.25	897.4	76			1	5.07327	45.44
2016	VRN144	WDSTK	1082	1	7	102	VRN144102	VRN144102	NC14G-001	10	151	154	159	0	188	354.85	400.7	469.25	876.95	75			1	4.65693	48.26
2016	VRN144	WDSTK	1083	1	7	30	VRN14430	VRN14430	CFBA1509	6	149	154	155	1	187	321.75	400.7	415.6	858.65	69			1	3.74001	45.55
2016	VRN144	WDSTK	1084	1	7	139	VRN144139	VRN144139	YW12Q	9	151	155	158	1	188	354.85	415.6	460.4	876.95	57			0	5.15199	43.05
2016	VRN144	WDSTK	1085	1	8	93	VRN14493	VRN14493	LP424	10	153	157	159	1	191	384.05	445.65	469.25	931.65	80			0	4.35491	46.76
2016	VRN144	WDSTK	1086	1	8	133	VRN144133	VRN144133	Venture	9	153	156	158	1	190	384.05	431.1	460.4	916.8	65			0	4.23937	45.59
2016	VRN144	WDSTK	1087	1	8	108	VRN144108	VRN144108	NC15C-002	9	151	155	159	0	186	354.85	415.6	469.25	839.7	90			1	5.26834	52.49
2016	VRN144	WDSTK	1088	1	8	13	VRN14413	VRN14413	ACS57163	9	149	154	155	1	189	321.75	400.7	415.6	897.4	79			1	5.02926	56.2
2016	VRN144	WDSTK	1089	1	8	7	VRN1447	VRN1447	AC Granview	10	153	156	158	0	190	384.05	431.1	460.4	916.8	92			0	5.12316	43.47
2016	VRN144	WDSTK	1090	1	8	134	VRN144134	VRN144134	Wave	10	151	155	160	0	190	354.85	415.6	475.05	916.8	90			1	6.18146	49.6
2016	VRN144	WDSTK	1091	1	8	120	VRN144120	VRN144120	PW13A-087	9	159	165	167	1	199	469.25	531.9	556.15	1067.85	76			0	3.2305	47.63
2016	VRN144	WDSTK	1092	1	8	35	VRN14435	VRN14435	CM1163	10	152	157	160	1	190	370	445.65	475.05	916.8	90			1	5.0703	49.44
2016	VRN144	WDSTK	1093	1	8	8	VRN1448	VRN1448	AC MacKinnon	10	151	154	155	0	190	354.85	400.7	415.6	916.8	85			1	5.85557	46.15
2016	VRN144	WDSTK	1094	1	8	66	VRN14466	VRN14466	DENW1143	10	153	157	159	1	192	384.05	445.65	469.25	948.7	76			1	5.55725	54.51
2016	VRN144	WDSTK	1095	1	8	124	VRN144124	VRN144124	SZD 3069	10	153	157	159	1	193	384.05	445.65	469.25	965.65	77			0	6.80115	52.49
2016	VRN144	WDSTK	1096	1	8	114	VRN144114	VRN144114	PRO 77	10	151	156	159	1	193	354.85	431.1	469.25	965.65	86			0	6.4999	56.75
2016	VRN144	WDSTK	1097	1	9	69	VRN14469	VRN14469	DENW3008	10	151	155	159	1	184	354.85	415.6	469.25	812.15	65			0	3.03434	61.2
2016	VRN144	WDSTK	1098	1	9	38	VRN14438	VRN14438	CM15-003	10	151	155	158	0	189	354.85	415.6	460.4	897.4	80			1	3.79385	47.43
2016	VRN144	WDSTK	1099	1	9	75	VRN14475	VRN14475	Gallus	10	151	155	158	1	189	354.85	415.6	460.4	897.4	74			0	4.60105	58.08
2016	VRN144	WDSTK	1100	1	9	72	VRN14472	VRN14472	Emmit	10	152	157	160	0	189	370	445.65	475.05	897.4	71			1	3.15476	52.2
2016	VRN144	WDSTK	1101	1	9	22	VRN14422	VRN14422	CFBA1401	10	151	156	158	1	190	354.85	431.1	460.4	916.8	76			0	3.78299	48.12
2016	VRN144	WDSTK	1102	1	9	57	VRN14457	VRN14457	DCNW2017	8	155	163	165	1	192	415.6	511.8	531.9	948.7	70			1	3.35283	48.62
2016	VRN144	WDSTK	1103	1	9	104	VRN144104	VRN144104	NC14G-003	10	155	157	159	0	191	415.6	445.65	469.25	931.65	79			1	3.95385	48.86
2016	VRN144	WDSTK	1104	1	9	143	VRN144143	VRN144143	SC -15112	10	151	155	159	1	190	354.85	415.6	469.25	916.8	70			1	4.16703	54.52
2016	VRN144	WDSTK	1105	1	9	25	VRN14425	VRN14425	CFBA1504	9	158	162	164	0	197	460.4	492.85	522.45	1041.35	68			0	4.22458	57.7
2016	VRN144	WDSTK	1106	1	9	110	VRN144110	VRN144110	NC15G-001	10	150	155	158	0	188	339.55	415.6	460.4	876.95	69			1	5.33098	52.45
2016	VRN144	WDSTK	1107	1	9	127	VRN144127	VRN144127	UGRC GL133	10	151	154	158	0	189	354.85	400.7	460.4	897.4	64			1	3.7321	46.42
2016	VRN144	WDSTK	1108	1	9	116	VRN144116	VRN144116	PW13A-048	9	158	163	165	1	197	460.4	511.8	531.9	1041.35	70			1	3.82584	51.41
2016	VRN144	WDSTK	1109	1	10	113	VRN144113	VRN144113	Princeton	10	151	156	158	0	190	354.85	431.1	460.4	916.8	80			1	5.39179	60.24
2016	VRN144	WDSTK	1110	1	10	123	VRN144123	VRN144123	PW13K-001	9	154	162	165	1	191	400.7	492.85	531.9	931.65	75			0	4.35278	45.93
2016	VRN144	WDSTK	1111	1	10	9	VRN1449	VRN1449	AC Morley	10	152	155	158	0	188	370	415.6	460.4	876.95	91			1	4.7555	53.1
2016	VRN144	WDSTK	1112	1	10	34	VRN14434	VRN14434	CM1070	10	153	155	159	1	188	384.05	415.6	469.25	876.95	84			1	5.48274	48.35
2016	VRN144	WDSTK	1113	1	10	109	VRN144109	VRN144109	NC15C-003	10	152	155	159	0	188	370	415.6	469.25	876.95	84			1	5.15571	50.46
2016	VRN144	WDSTK	1114	1	10	138	VRN144138	VRN144138	YW12M	10	150	154	155	1	186	339.55	400.7	415.6	839.7	75			1	5.12849
2016	VRN144	WDSTK	1115	1	10	10	VRN14410	VRN14410	AC Sampson	10	155	156	158	0	191	415.6	431.1	460.4	931.65	82			0	4.89468	45.52
2016	VRN144	WDSTK	1116	1	10	33	VRN14433	VRN14433	CM1011	10	150	154	155	0	188	339.55	400.7	415.6	876.95	72			0	3.60156	46.77
2016	VRN144	WDSTK	1117	1	10	6	VRN1446	VRN1446	A05-45-23	10	153	158	160	1	192	384.05	460.4	475.05	948.7	76			0	5.50666	54.07
2016	VRN144	WDSTK	1118	1	10	17	VRN14417	VRN14417	CM9004	10	152	157	159	1	188	370	445.65	469.25	876.95	76			1	3.8781	58
2016	VRN144	WDSTK	1119	1	10	137	VRN144137	VRN144137	XW13S	10	151	154	159	1	188	354.85	400.7	469.25	876.95	68			0	4.39579	51.89
2016	VRN144	WDSTK	1120	1	10	105	VRN144105	VRN144105	NC15A-001	10	154	158	160	1	191	400.7	460.4	475.05	931.65	77			1	4.85727	49.27
2016	VRN144	WDSTK	1121	1	11	62	VRN14462	VRN14462	DENW1043	10	150	154	157	1	184	339.55	400.7	445.65	812.15	64			1	3.39079	51.8
2016	VRN144	WDSTK	1122	1	11	92	VRN14492	VRN14492	LP421	10	153	158	160	1	191	384.05	460.4	475.05	931.65	83			1	3.86659	51.64
2016	VRN144	WDSTK	1123	1	11	112	VRN144112	VRN144112	Priesley	10	153	157	159	0	190	384.05	445.65	469.25	916.8	63			0	4.07589	52.49
2016	VRN144	WDSTK	1124	1	11	73	VRN14473	VRN14473	Emperor	10	151	154	158	0	188	354.85	400.7	460.4	876.95	78			1	3.09205	51.56
2016	VRN144	WDSTK	1125	1	11	61	VRN14461	VRN14461	DENW1031	8	149	153	154	1	187	321.75	384.05	400.7	858.65	65			0	3.476	56.87
2016	VRN144	WDSTK	1126	1	11	58	VRN14458	VRN14458	DCNW2027	10	153	157	159	0	190	384.05	445.65	469.25	916.8	71			1	3.06437	46.78
2016	VRN144	WDSTK	1127	1	11	24	VRN14424	VRN14424	CFBA1503	10	158	162	164	1	197	460.4	492.85	522.45	1041.35	74			0	4.09799	60.2
2016	VRN144	WDSTK	1128	1	11	39	VRN14439	VRN14439	CM15-004	10	153	157	159	1	191	384.05	445.65	469.25	931.65	80			0	4.34046	49.41
2016	VRN144	WDSTK	1129	1	11	121	VRN144121	VRN144121	PW13A-136	10	158	163	165	1	197	460.4	511.8	531.9	1041.35	75			1	3.52336	54.6
2016	VRN144	WDSTK	1130	1	11	117	VRN144117	VRN144117	PW13A-049	9	158	163	165	1	197	460.4	511.8	531.9	1041.35	75			1	3.79334	46.57
2016	VRN144	WDSTK	1131	1	11	54	VRN14454	VRN14454	DCNW1024	10	150	155	159	1	188	339.55	415.6	469.25	876.95	80			1	4.42955	51.14
2016	VRN144	WDSTK	1132	1	11	88	VRN14488	VRN14488	LP046	10	155	158	160	1	190	415.6	460.4	475.05	916.8	83			1	4.87638	51.9
2016	VRN144	WDSTK	1133	1	12	115	VRN144115	VRN144115	PRO 81	10	151	155	159	1	190	354.85	415.6	469.25	916.8	85			0	4.59906	49.33
2016	VRN144	WDSTK	1134	1	12	94	VRN14494	VRN14494	LP529	10	155	160	161	1	189	415.6	475.05	482	897.4	90			1	4.51895	42.98
2016	VRN144	WDSTK	1135	1	12	63	VRN14463	VRN14463	DENW1044	10	154	157	159	0	190	400.7	445.65	469.25	916.8	72			0	4.64444	54.6
2016	VRN144	WDSTK	1136	1	12	136	VRN144136	VRN144136	HY116-SRW	9	153	155	158	1	189	384.05	415.6	460.4	897.4	82			1	4.89992	53.92
2016	VRN144	WDSTK	1137	1	12	90	VRN14490	VRN14490	LP245	10	154	158	160	1	191	400.7	460.4	475.05	931.65	79			1	3.74228	46.47
2016	VRN144	WDSTK	1138	1	12	100	VRN144100	VRN144100	NC14C-002	10	153	156	158	1	190	384.05	431.1	460.4	916.8	86			0	4.47429	56.97
2016	VRN144	WDSTK	1139	1	12	67	VRN14467	VRN14467	DENW3001	9	151	155	158	1	187	354.85	415.6	460.4	858.65	83			0	4.26143	49.64
2016	VRN144	WDSTK	1140	1	12	2	VRN1442	VRN1442	25R39	9	151	157	159	0	191	354.85	445.65	469.25	931.65	72			1	3.52777	51.11
2016	VRN144	WDSTK	1141	1	12	119	VRN144119	VRN144119	PW13A-073	8	159	166	168	1	197	469.25	543.5	570.2	1041.35	70			0	2.8006	50.16
2016	VRN144	WDSTK	1142	1	12	40	VRN14440	VRN14440	CM15-005	9	155	158	160	0	197	415.6	460.4	475.05	1041.35	75			0	3.60499	58.8
2016	VRN144	WDSTK	1143	1	12	28	VRN14428	VRN14428	CFBA1507	9	149	151	155	1	181	321.75	354.85	415.6	775.15	64			1	2.91312	44.74
2016	VRN144	WDSTK	1144	1	12	48	VRN14448	VRN14448	DANW4002	8	158	162	163	1	191	460.4	492.85	511.8	931.65	84			1	3.48119	47.41
2016	VRN144	WDSTK	2001	2	13	76	VRN14476	VRN14476	GAUDIO	10	150	155	158	1	190	339.55	415.6	460.4	916.8	70			0	4.21024	49.09
2016	VRN144	WDSTK	2002	2	13	116	VRN144116	VRN144116	PW13A-048	10	153	162	164	1	192	384.05	492.85	522.45	948.7	73			0	3.25652	52.22
2016	VRN144	WDSTK	2003	2	13	114	VRN144114	VRN144114	PRO 77	10	152	155	160	1	190	370	415.6	475.05	916.8	81			1	4.6474	53.63
2016	VRN144	WDSTK	2004	2	13	19	VRN14419	VRN14419	Carnaval	10	153	157	159	0	188	384.05	445.65	469.25	876.95	69			1	3.9414	47.23
2016	VRN144	WDSTK	2005	2	13	105	VRN144105	VRN144105	NC15A-001	9	151	156	158	1	188	354.85	431.1	460.4	876.95	73			1	3.89093	46.03
2016	VRN144	WDSTK	2006	2	13	41	VRN14441	VRN14441	CM15-006	10	153	157	159	1	189	384.05	445.65	469.25	897.4	77			0	3.49723	53.6
2016	VRN144	WDSTK	2007	2	13	47	VRN14447	VRN14447	CM7363	10	150	154	155	1	185	339.55	400.7	415.6	825.95	64			1	3.90481	41.7
2016	VRN144	WDSTK	2008	2	13	139	VRN144139	VRN144139	YW12Q	10	151	154	158	1	190	354.85	400.7	460.4	916.8	57			0	4.13435	45.18
2016	VRN144	WDSTK	2009	2	13	88	VRN14488	VRN14488	LP046	10	154	157	159	1	191	400.7	445.65	469.25	931.65	76			1	4.48442	46.26
2016	VRN144	WDSTK	2010	2	13	4	VRN1444	VRN1444	25R46	10	150	155	155	1	187	339.55	415.6	415.6	858.65	64			1	4.09608	47.13
2016	VRN144	WDSTK	2011	2	13	37	VRN14437	VRN14437	CM15-002	10	150	155	158	0	188	339.55	415.6	460.4	876.95	72			1	4.66219	49.41
2016	VRN144	WDSTK	2012	2	13	48	VRN14448	VRN14448	DANW4002	10	155	159	160	1	191	415.6	469.25	475.05	931.65	82			1	4.64976	47.12
2016	VRN144	WDSTK	2013	2	14	141	VRN144141	VRN144141	YW14B	10	149	153	155	1	188	321.75	384.05	415.6	876.95	74			1	5.22572	51.34
2016	VRN144	WDSTK	2014	2	14	127	VRN144127	VRN144127	UGRC GL133	10	149	152	154	0	186	321.75	370	400.7	839.7	70			1	3.94953	43.93
2016	VRN144	WDSTK	2015	2	14	124	VRN144124	VRN144124	SZD 3069	10	152	155	158	1	190	370	415.6	460.4	916.8	84			0	5.38617	49.8
2016	VRN144	WDSTK	2016	2	14	97	VRN14497	VRN14497	Marker	10	150	155	158	0	188	339.55	415.6	460.4	876.95	66			1	4.16629	43.75
2016	VRN144	WDSTK	2017	2	14	137	VRN144137	VRN144137	XW13S	10	149	153	155	1	188	321.75	384.05	415.6	876.95	74			1	4.7817	54.4
2016	VRN144	WDSTK	2018	2	14	70	VRN14470	VRN14470	DENW3058	10	154	158	160	1	192	400.7	460.4	475.05	948.7	82			0	5.04746
2016	VRN144	WDSTK	2019	2	14	20	VRN14420	VRN14420	CFBA1110	10	149	152	154	0	187	321.75	370	400.7	858.65	73			1	4.74871	48.93
2016	VRN144	WDSTK	2020	2	14	30	VRN14430	VRN14430	CFBA1509	10	149	153	154	1	187	321.75	384.05	400.7	858.65	64			1	3.46652	45.59
2016	VRN144	WDSTK	2021	2	14	54	VRN14454	VRN14454	DCNW1024	10	149	153	155	1	186	321.75	384.05	415.6	839.7	75			1	4.18956	55.44
2016	VRN144	WDSTK	2022	2	14	128	VRN144128	VRN144128	UGRC GL164	10	151	155	158	0	188	354.85	415.6	460.4	876.95	66			1	4.25218	46.5
2016	VRN144	WDSTK	2023	2	14	144	VRN144144	VRN144144	SC-15115	10	151	156	158	1	190	354.85	431.1	460.4	916.8	68			1	5.22312	46.68
2016	VRN144	WDSTK	2024	2	14	28	VRN14428	VRN14428	CFBA1507	10	149	151	153	1	181	321.75	354.85	384.05	775.15	71			1	3.64011	46.88
2016	VRN144	WDSTK	2025	2	15	53	VRN14453	VRN14453	DCNW1018	7	150	153	155	0	186	339.55	384.05	415.6	839.7	75			1	4.99976	49.92
2016	VRN144	WDSTK	2026	2	15	22	VRN14422	VRN14422	CFBA1401	10	150	154	154	1	186	339.55	400.7	400.7	839.7	72			1	4.49968	49.69
2016	VRN144	WDSTK	2027	2	15	7	VRN1447	VRN1447	AC Granview	10	153	157	159	0	190	384.05	445.65	469.25	916.8	83			1	3.33467	48.24
2016	VRN144	WDSTK	2028	2	15	36	VRN14436	VRN14436	CM15-001	10	150	153	154	0	186	339.55	384.05	400.7	839.7	73			1	4.11651	53.3
2016	VRN144	WDSTK	2029	2	15	109	VRN144109	VRN144109	NC15C-003	10	153	157	159	0	187	384.05	445.65	469.25	858.65	78			1	4.09162	60.9
2016	VRN144	WDSTK	2030	2	15	81	VRN14481	VRN14481	Karl-92	10	149	151	154	1	184	321.75	354.85	400.7	812.15	70			1	3.70781	53.79
2016	VRN144	WDSTK	2031	2	15	59	VRN14459	VRN14459	DENW1014	10	149	154	159	1	186	321.75	400.7	469.25	839.7	70			1	4.16974	49.23
2016	VRN144	WDSTK	2032	2	15	126	VRN144126	VRN144126	UGRC GL119	10	149	153	154	0	186	321.75	384.05	400.7	839.7	67			1	4.18316	47.47
2016	VRN144	WDSTK	2033	2	15	61	VRN14461	VRN14461	DENW1031	10	149	153	154	1	188	321.75	384.05	400.7	876.95	65			0	4.69214	51.36
2016	VRN144	WDSTK	2034	2	15	31	VRN14431	VRN14431	CFBA1510	10	149	154	155	1	186	321.75	400.7	415.6	839.7	76			1	3.75197	54.16
2016	VRN144	WDSTK	2035	2	15	84	VRN14484	VRN14484	LN155	10	150	154	155	1	186	339.55	400.7	415.6	839.7	68			1	3.02792	47.91
2016	VRN144	WDSTK	2036	2	15	90	VRN14490	VRN14490	LP245	10	154	158	160	1	191	400.7	460.4	475.05	931.65	65			1	3.04091	47.9
2016	VRN144	WDSTK	2037	2	16	77	VRN14477	VRN14477	GUIDO	10	153	157	159	1	189	384.05	445.65	469.25	897.4	74			0	4.22075	52.42
2016	VRN144	WDSTK	2038	2	16	104	VRN144104	VRN144104	NC14G-003	10	153	157	159	1	190	384.05	445.65	469.25	916.8	76			1	4.16261	46.97
2016	VRN144	WDSTK	2039	2	16	120	VRN144120	VRN144120	PW13A-087	10	154	165	169	1	197	400.7	531.9	587.45	1041.35	77			1	2.96556	48.9
2016	VRN144	WDSTK	2040	2	16	5	VRN1445	VRN1445	25W31	10	151	155	158	1	188	354.85	415.6	460.4	876.95	73			1	4.53005	48.54
2016	VRN144	WDSTK	2041	2	16	10	VRN14410	VRN14410	AC Sampson	10	155	158	160	0	190	415.6	460.4	475.05	916.8	73			0	4.16581	43.59
2016	VRN144	WDSTK	2042	2	16	23	VRN14423	VRN14423	CFBA1409	10	149	152	154	1	184	321.75	370	400.7	812.15	75			1	3.31953	56.9
2016	VRN144	WDSTK	2043	2	16	89	VRN14489	VRN14489	LP069	10	155	160	162	1	191	415.6	475.05	492.85	931.65	86			1	3.36479	45.52
2016	VRN144	WDSTK	2044	2	16	82	VRN14482	VRN14482	Keldin	10	153	157	159	1	191	384.05	445.65	469.25	931.65	81			1	3.75322	55.51
2016	VRN144	WDSTK	2045	2	16	24	VRN14424	VRN14424	CFBA1503	10	156	157	158	1	191	431.1	445.65	460.4	931.65	85			0	3.95309	54.76
2016	VRN144	WDSTK	2046	2	16	55	VRN14455	VRN14455	DCNW1074	10	154	159	161	0	191	400.7	469.25	482	931.65	77			1	3.80794	53.18
2016	VRN144	WDSTK	2047	2	16	80	VRN14480	VRN14480	HY 412-SRW	10	155	160	162	0	191	415.6	475.05	492.85	931.65	76			1	3.77793	45.09
2016	VRN144	WDSTK	2048	2	16	67	VRN14467	VRN14467	DENW3001	10	151	156	158	1	187	354.85	431.1	460.4	858.65	76			1	3.33013	49.41
2016	VRN144	WDSTK	2049	2	17	68	VRN14468	VRN14468	DENW3003	10	155	159	160	1	193	415.6	469.25	475.05	965.65	112			1	5.93984	60.3
2016	VRN144	WDSTK	2050	2	17	25	VRN14425	VRN14425	CFBA1504	10	154	156	158	0	197	400.7	431.1	460.4	1041.35	75			1	6.49209	54.28
2016	VRN144	WDSTK	2051	2	17	8	VRN1448	VRN1448	AC MacKinnon	10	151	154	158	0	192	354.85	400.7	460.4	948.7	82			1	5.45435	46.5
2016	VRN144	WDSTK	2052	2	17	78	VRN14478	VRN14478	Harvard	10	151	154	155	0	190	354.85	400.7	415.6	916.8	80			1	5.62089	57.54
2016	VRN144	WDSTK	2053	2	17	6	VRN1446	VRN1446	A05-45-23	10	153	157	159	1	199	384.05	445.65	469.25	1067.85	80			1	6.09395	49.33
2016	VRN144	WDSTK	2054	2	17	129	VRN144129	VRN144129	UGRC GL96	10	149	153	155	1	186	321.75	384.05	415.6	839.7	76			1	4.05759	50.01
2016	VRN144	WDSTK	2055	2	17	98	VRN14498	VRN14498	NC13G-009	10	152	157	159	1	191	370	445.65	469.25	931.65	90			1	5.95924	58.5
2016	VRN144	WDSTK	2056	2	17	135	VRN144135	VRN144135	WB425	10	149	153	155	1	188	321.75	384.05	415.6	876.95	78			1	5.86025	46.1
2016	VRN144	WDSTK	2057	2	17	121	VRN144121	VRN144121	PW13A-136	9.5	151	161	162	1	193	354.85	482	492.85	965.65	75			1	4.21016	46.79
2016	VRN144	WDSTK	2058	2	17	44	VRN14444	VRN14444	CM249	10	150	154	155	1	188	339.55	400.7	415.6	876.95	77			1	4.96057	49.34
2016	VRN144	WDSTK	2059	2	17	60	VRN14460	VRN14460	DENW1019	10	149	153	154	1	188	321.75	384.05	400.7	876.95	74			1	3.74447	52.18
2016	VRN144	WDSTK	2060	2	17	119	VRN144119	VRN144119	PW13A-073	10	155	162	165	1	197	415.6	492.85	531.9	1041.35	66			1	3.70187	44.07
2016	VRN144	WDSTK	2061	2	18	3	VRN1443	VRN1443	25R40	10	150	155	158	1	188	339.55	415.6	460.4	876.95	59			1	4.64334	53.46
2016	VRN144	WDSTK	2062	2	18	38	VRN14438	VRN14438	CM15-003	10	150	154	155	0	190	339.55	400.7	415.6	916.8	69			1	4.50259	45.3
2016	VRN144	WDSTK	2063	2	18	133	VRN144133	VRN144133	Venture	10	151	155	159	1	186	354.85	415.6	469.25	839.7	65			1	4.3992	42.8
2016	VRN144	WDSTK	2064	2	18	65	VRN14465	VRN14465	DENW1135	10	153	156	158	0	188	384.05	431.1	460.4	876.95	71			1	4.70095	47.48
2016	VRN144	WDSTK	2065	2	18	123	VRN144123	VRN144123	PW13K-001	9	155	162	165	1	191	415.6	492.85	531.9	931.65	73			0	3.67538	44.7
2016	VRN144	WDSTK	2066	2	18	125	VRN144125	VRN144125	UGRC C2-5	10	153	158	160	0	190	384.05	460.4	475.05	916.8	75			1	4.78908	46.64
2016	VRN144	WDSTK	2067	2	18	51	VRN14451	VRN14451	DBNW1060	10	151	155	155	0	186	354.85	415.6	415.6	839.7	66			1	4.20838	46.49
2016	VRN144	WDSTK	2068	2	18	87	VRN14487	VRN14487	LN611	10	154	157	159	1	190	400.7	445.65	469.25	916.8	80			1	3.22466	48.01
2016	VRN144	WDSTK	2069	2	18	92	VRN14492	VRN14492	LP421	10	154	157	159	1	190	400.7	445.65	469.25	916.8	80			1	3.68663	45.12
2016	VRN144	WDSTK	2070	2	18	43	VRN14443	VRN14443	CM2215	10	151	154	155	1	189	354.85	400.7	415.6	897.4	70			1	3.75293	58.1
2016	VRN144	WDSTK	2071	2	18	95	VRN14495	VRN14495	LP681	10	158	162	165	1	191	460.4	492.85	531.9	931.65	80			1	3.31569	50.65
2016	VRN144	WDSTK	2072	2	18	94	VRN14494	VRN14494	LP529	10	156	160	164	1	190	431.1	475.05	522.45	916.8	80			1	3.36044	50.6
2016	VRN144	WDSTK	2073	2	19	56	VRN14456	VRN14456	DCNW1077	10	153	157	159	0	197	384.05	445.65	469.25	1041.35	79			1	6.32994	50.12
2016	VRN144	WDSTK	2074	2	19	57	VRN14457	VRN14457	DCNW2017	9	155	162	159	1	198	415.6	492.85	469.25	1055.05	76			1	6.47758	54.4	anth before full head
2016	VRN144	WDSTK	2075	2	19	134	VRN144134	VRN144134	Wave	9	150	154	155	0	191	339.55	400.7	415.6	931.65	88			1	6.45131	55.3
2016	VRN144	WDSTK	2076	2	19	46	VRN14446	VRN14446	CM614	9	150	155	155	0	191	339.55	415.6	415.6	931.65	83			1	6.16171	49.18
2016	VRN144	WDSTK	2077	2	19	138	VRN144138	VRN144138	YW12M	9	150	154	155	1	191	339.55	400.7	415.6	931.65	80			1	5.8916	51.95
2016	VRN144	WDSTK	2078	2	19	85	VRN14485	VRN14485	LN609	9	154	159	160	1	197	400.7	469.25	475.05	1041.35	88			1	5.37594	52.17
2016	VRN144	WDSTK	2079	2	19	131	VRN144131	VRN144131	UGRCDH5-15	10	150	155	158	0	191	339.55	415.6	460.4	931.65	75			1	5.73164	47.99
2016	VRN144	WDSTK	2080	2	19	52	VRN14452	VRN14452	DBNW3005	10	154	160	162	0	193	400.7	475.05	492.85	965.65	80			1	6.49634	50.73
2016	VRN144	WDSTK	2081	2	19	58	VRN14458	VRN14458	DCNW2027	10	153	156	158	0	191	384.05	431.1	460.4	931.65	77			1	5.36424	46.81
2016	VRN144	WDSTK	2082	2	19	99	VRN14499	VRN14499	NC14C-001	10	154	159	160	1	190	400.7	469.25	475.05	916.8	78			1	5.21936	57.3
2016	VRN144	WDSTK	2083	2	19	14	VRN14414	VRN14414	Arnold	10	152	156	158	1	190	370	431.1	460.4	916.8	82			1	4.88092	53.76
2016	VRN144	WDSTK	2084	2	19	100	VRN144100	VRN144100	NC14C-002	10	152	157	159	1	189	370	445.65	469.25	897.4	80			1	4.54197	60.1
2016	VRN144	WDSTK	2085	2	20	15	VRN14415	VRN14415	Ava	10	151	156	158	0	189	354.85	431.1	460.4	897.4	85			1	4.86936	44.55
2016	VRN144	WDSTK	2086	2	20	69	VRN14469	VRN14469	DENW3008	10	149	154	157	1	184	321.75	400.7	445.65	812.15	78			1	4.92595	51.94
2016	VRN144	WDSTK	2087	2	20	93	VRN14493	VRN14493	LP424	10	153	157	159	1	191	384.05	445.65	469.25	931.65	86			1	4.94153	53.3
2016	VRN144	WDSTK	2088	2	20	27	VRN14427	VRN14427	CFBA1506	10	149	153	154	1	186	321.75	384.05	400.7	839.7	76			1	4.00062	49
2016	VRN144	WDSTK	2089	2	20	113	VRN144113	VRN144113	Princeton	10	151	155	159	0	189	354.85	415.6	469.25	897.4	80			1	5.05706	54.18
2016	VRN144	WDSTK	2090	2	20	45	VRN14445	VRN14445	CM5-1074	10	150	155	155	1	188	339.55	415.6	415.6	876.95	70			1	4.43076	54.4
2016	VRN144	WDSTK	2091	2	20	107	VRN144107	VRN144107	NC15C-001	10	151	155	158	1	186	354.85	415.6	460.4	839.7	65			1	3.92653	48.12
2016	VRN144	WDSTK	2092	2	20	26	VRN14426	VRN14426	CFBA1505	10	150	153	155	1	186	339.55	384.05	415.6	839.7	69			1	3.55971	52.11
2016	VRN144	WDSTK	2093	2	20	62	VRN14462	VRN14462	DENW1043	10	150	154	155	1	186	339.55	400.7	415.6	839.7	70			1	3.60144	46.69
2016	VRN144	WDSTK	2094	2	20	142	VRN144142	VRN144142	SC-15110	10	151	155	158	1	185	354.85	415.6	460.4	825.95	69			1	3.09282	46.24
2016	VRN144	WDSTK	2095	2	20	16	VRN14416	VRN14416	BALITUS	10	153	157	159	0	190	384.05	445.65	469.25	916.8	53			1	4.06443	48.79
2016	VRN144	WDSTK	2096	2	20	115	VRN144115	VRN144115	PRO 81	9	151	155	159	1	190	354.85	415.6	469.25	916.8	68			1	3.43663	53.69
2016	VRN144	WDSTK	2097	2	21	29	VRN14429	VRN14429	CFBA1508	9	149	153	154	1	190	321.75	384.05	400.7	916.8	75			1	6.39478	47.09
2016	VRN144	WDSTK	2098	2	21	72	VRN14472	VRN14472	Emmit	10	151	155	159	0	191	354.85	415.6	469.25	931.65	80			1	5.44831	55.8
2016	VRN144	WDSTK	2099	2	21	13	VRN14413	VRN14413	ACS57163	10	150	154	158	1	191	339.55	400.7	460.4	931.65	85			1	5.34101	62.86
2016	VRN144	WDSTK	2100	2	21	42	VRN14442	VRN14442	CM2053	9	152	156	158	1	192	370	431.1	460.4	948.7	75			0	5.43209	52.07
2016	VRN144	WDSTK	2101	2	21	34	VRN14434	VRN14434	CM1070	8	152	157	159	1	191	370	445.65	469.25	931.65	88			1	6.56706	54.4
2016	VRN144	WDSTK	2102	2	21	86	VRN14486	VRN14486	LN610	10	153	159	160	1	193	384.05	469.25	475.05	965.65	90			1	4.95191	57.5
2016	VRN144	WDSTK	2103	2	21	32	VRN14432	VRN14432	CFBA1511	10	150	153	155	1	190	339.55	384.05	415.6	916.8	90			1	6.82889	54.3
2016	VRN144	WDSTK	2104	2	21	18	VRN14418	VRN14418	BRANSON	10	149	152	154	0	188	321.75	370	400.7	876.95	71			1	4.9927	48.66
2016	VRN144	WDSTK	2105	2	21	73	VRN14473	VRN14473	Emperor	10	149	153	154	0	189	321.75	384.05	400.7	897.4	85			1	5.83609	48.95
2016	VRN144	WDSTK	2106	2	21	130	VRN144130	VRN144130	UGRC Ring	10	149	154	155	1	190	321.75	400.7	415.6	916.8	85			1	6.92894	53.7
2016	VRN144	WDSTK	2107	2	21	111	VRN144111	VRN144111	OAC Flight	9	151	155	158	1	191	354.85	415.6	460.4	931.65	80			1	5.92575	46.77
2016	VRN144	WDSTK	2108	2	21	136	VRN144136	VRN144136	HY116-SRW	10	151	155	158	0	191	354.85	415.6	460.4	931.65	88			1	6.45705	53.48
2016	VRN144	WDSTK	2109	2	22	140	VRN144140	VRN144140	YW14A	10	151	156	158	0	190	354.85	431.1	460.4	916.8	73			1	6.84773	51.68
2016	VRN144	WDSTK	2110	2	22	75	VRN14475	VRN14475	Gallus	10	151	155	159	1	191	354.85	415.6	469.25	931.65	85			1	6.17481	54.44
2016	VRN144	WDSTK	2111	2	22	108	VRN144108	VRN144108	NC15C-002	10	151	155	159	0	190	354.85	415.6	469.25	916.8	95			1	5.17284	48.7
2016	VRN144	WDSTK	2112	2	22	122	VRN144122	VRN144122	PW13A-140	10	154	158	160	1	197	400.7	460.4	475.05	1041.35	90			1	4.99569	53.95
2016	VRN144	WDSTK	2113	2	22	9	VRN1449	VRN1449	AC Morley	9	151	154	157	0	188	354.85	400.7	445.65	876.95	100			1	4.73947	56.7
2016	VRN144	WDSTK	2114	2	22	96	VRN14496	VRN14496	LP995F	10	151	155	159	1	189	354.85	415.6	469.25	897.4	74			1	4.14881	47.43
2016	VRN144	WDSTK	2115	2	22	83	VRN14483	VRN14483	LN147	10	154	158	160	1	188	400.7	460.4	475.05	876.95	84			1	4.9014	44.83
2016	VRN144	WDSTK	2116	2	22	64	VRN14464	VRN14464	DENW1076	10	149	153	155	1	187	321.75	384.05	415.6	858.65	80			1	4.0347	56.74
2016	VRN144	WDSTK	2117	2	22	112	VRN144112	VRN144112	Priesley	9	151	157	159	0	190	354.85	445.65	469.25	916.8	65			0	4.65291	48.25
2016	VRN144	WDSTK	2118	2	22	106	VRN144106	VRN144106	NC15A-002	10	153	157	159	0	191	384.05	445.65	469.25	931.65	84			1	4.74628	52.6
2016	VRN144	WDSTK	2119	2	22	103	VRN144103	VRN144103	NC14G-002	10	150	154	155	0	188	339.55	400.7	415.6	876.95	75			1	3.98939	58.1
2016	VRN144	WDSTK	2120	2	22	63	VRN14463	VRN14463	DENW1044	10	153	157	159	0	190	384.05	445.65	469.25	916.8	72			1	4.53091	52.49
2016	VRN144	WDSTK	2121	2	23	49	VRN14449	VRN14449	DBNW1007	9	151	156	158	1	192	354.85	431.1	460.4	948.7	90			1	4.65389	55.33
2016	VRN144	WDSTK	2122	2	23	110	VRN144110	VRN144110	NC15G-001	9	150	153	154	0	191	339.55	384.05	400.7	931.65	72			1	5.50718	54.6
2016	VRN144	WDSTK	2123	2	23	66	VRN14466	VRN14466	DENW1143	9	152	157	159	1	191	370	445.65	469.25	931.65	74			1	4.62649	52.4
2016	VRN144	WDSTK	2124	2	23	71	VRN14471	VRN14471	DENW3074	10	153	158	160	1	191	384.05	460.4	475.05	931.65	80			0	4.2641	53.29
2016	VRN144	WDSTK	2125	2	23	17	VRN14417	VRN14417	CM9004	10	152	155	159	1	188	370	415.6	469.25	876.95	80			1	4.78544	50.94
2016	VRN144	WDSTK	2126	2	23	21	VRN14421	VRN14421	CFBA1206	10	150	154	155	0	190	339.55	400.7	415.6	916.8	65			1	4.18236	47.7
2016	VRN144	WDSTK	2127	2	23	118	VRN144118	VRN144118	PW13A-050	9	155	162	163	1	197	415.6	492.85	511.8	1041.35	74			1	4.64363	49.22
2016	VRN144	WDSTK	2128	2	23	102	VRN144102	VRN144102	NC14G-001	10	150	153	155	0	188	339.55	384.05	415.6	876.95	76			1	4.9403	48.11
2016	VRN144	WDSTK	2129	2	23	117	VRN144117	VRN144117	PW13A-049	10	154	161	162	1	197	400.7	482	492.85	1041.35	79			1	4.97225	55.5
2016	VRN144	WDSTK	2130	2	23	12	VRN14412	VRN14412	ACS10188	10	151	155	159	1	190	354.85	415.6	469.25	916.8	75			1	5.859	53.66
2016	VRN144	WDSTK	2131	2	23	91	VRN14491	VRN14491	LP404	10	151	155	159	1	190	354.85	415.6	469.25	916.8	77			1	5.64423	46.58
2016	VRN144	WDSTK	2132	2	23	40	VRN14440	VRN14440	CM15-005	10	154	157	159	0	192	400.7	445.65	469.25	948.7	87			1	6.68948	58.48
2016	VRN144	WDSTK	2133	2	24	50	VRN14450	VRN14450	DBNW1008	10	151	155	159	1	192	354.85	415.6	469.25	948.7	94			1	5.34594	60.8
2016	VRN144	WDSTK	2134	2	24	143	VRN144143	VRN144143	SC -15112	10	149	153	154	1	189	321.75	384.05	400.7	897.4	85			1	5.62005	49.99
2016	VRN144	WDSTK	2135	2	24	35	VRN14435	VRN14435	CM1163	10	152	155	159	1	189	370	415.6	469.25	897.4	90			1	7.50974	51.31
2016	VRN144	WDSTK	2136	2	24	74	VRN14474	VRN14474	FAUNUS	10	153	158	160	0	197	384.05	460.4	475.05	1041.35	76			1	7.79516	52.7
2016	VRN144	WDSTK	2137	2	24	33	VRN14433	VRN14433	CM1011	10	149	152	153	0	190	321.75	370	384.05	916.8	76			1	6.18639	47.51
2016	VRN144	WDSTK	2138	2	24	101	VRN144101	VRN144101	NC14C-003	10	151	155	158	0	191	354.85	415.6	460.4	931.65	78			1	7.39825	54.15
2016	VRN144	WDSTK	2139	2	24	1	VRN1441	VRN1441	25R34	10	150	154	155	1	191	339.55	400.7	415.6	931.65	80			1	6.69472	52.48
2016	VRN144	WDSTK	2140	2	24	79	VRN14479	VRN14479	HY 301-HRW	10	152	155	158	0	191	370	415.6	460.4	931.65	85			1	5.96937	54.8
2016	VRN144	WDSTK	2141	2	24	39	VRN14439	VRN14439	CM15-004	10	151	155	159	1	191	354.85	415.6	469.25	931.65	86			0	6.02108	53.7
2016	VRN144	WDSTK	2142	2	24	132	VRN144132	VRN144132	UGRCDH5-28	10	150	155	159	0	191	339.55	415.6	469.25	931.65	76			1	6.57422	50.1
2016	VRN144	WDSTK	2143	2	24	11	VRN14411	VRN14411	ACS10132	10	150	155	160	1	191	339.55	415.6	475.05	931.65	77			1	6.80485	52.51
2016	VRN144	WDSTK	2144	2	24	2	VRN1442	VRN1442	25R39	10	150	155	159	0	191	339.55	415.6	469.25	931.65	80			1	5.19459	52.01
2016	VRN64	Elora	101	1	1	9	VRN649	VRN649	AC Tempest	10	157	161	166	1	195	423.15	457.1	515.75	974.05	97			1	4.49321	38.41
2016	VRN64	Elora	102	1	1	44	VRN6444	VRN6444	LQ1320A	10	156	159	163	1	192	409.6	444.35	484.9	916.8	96			0	4.21032	34.24
2016	VRN64	Elora	103	1	1	1	VRN641	VRN641	Winalta	10	157	161	166	1	194	423.15	457.1	515.75	951.9	104			1	3.54486	36.91
2016	VRN64	Elora	104	1	1	50	VRN6450	VRN6450	LQ1282A	9	157	161	164	1	193	423.15	457.1	495.05	931.95	91			1	4.63104	31.77
2016	VRN64	Elora	105	1	1	5	VRN645	VRN645	AC Readymade	9	156	161	165	1	196	409.6	457.1	503.75	993.15	94			1	4.64427	37.68
2016	VRN64	Elora	106	1	1	57	VRN6457	VRN6457	LQ1308A	10	157	161	165	1	193	423.15	457.1	503.75	931.95	86			0	4.63957	33.84
2016	VRN64	Elora	107	1	1	14	VRN6414	VRN6414	Radiant	10	157	164	166	1	196	423.15	495.05	515.75	993.15	97			1	6.0592	36.97
2016	VRN64	Elora	108	1	1	30	VRN6430	VRN6430	1603-137-1	10	158	164	166	1	194	436.35	495.05	515.75	951.9	94			1	5.3101	34.36
2016	VRN64	Elora	109	1	2	43	VRN6443	VRN6443	LQ1319A	10	159	165	168	1	194	444.35	503.75	544.1	951.9	91			0	5.38088	35.41
2016	VRN64	Elora	110	1	2	63	VRN6463	VRN6463	OAC Flight	10	154	161	165	1	193	380.8	457.1	503.75	931.95	77			1	4.27201	29.63
2016	VRN64	Elora	111	1	2	49	VRN6449	VRN6449	LQ1280V	10	158	164	166	1	195	436.35	495.05	515.75	974.05	82			1	4.44071	30.99
2016	VRN64	Elora	112	1	2	33	VRN6433	VRN6433	Sunrise	10	157	164	166	1	194	423.15	495.05	515.75	951.9	93			1	6.01989	36.41
2016	VRN64	Elora	113	1	2	54	VRN6454	VRN6454	LQ1303A	9	157	161	165	1	194	423.15	457.1	503.75	951.9	82			0	4.48325	34.22
2016	VRN64	Elora	114	1	2	40	VRN6440	VRN6440	A134$s65	10	153	157	163	1	193	364.4	423.15	484.9	931.95	103			1	6.03052	38.84
2016	VRN64	Elora	115	1	2	16	VRN6416	VRN6416	McClintock	10	156	159	164	1	195	409.6	444.35	495.05	974.05	104			1	5.57428	34.43
2016	VRN64	Elora	116	1	2	4	VRN644	VRN644	Norwin	10	157	164	166	1	195	423.15	495.05	515.75	974.05	87			1	4.56367	37.87
2016	VRN64	Elora	117	1	3	29	VRN6429	VRN6429	DH00W31N*34	10	157	159	165	1	192	423.15	444.35	503.75	916.8	97			1	5.44613	36.15
2016	VRN64	Elora	118	1	3	59	VRN6459	VRN6459	LQ1311A	10	158	161	165	1	192	436.35	457.1	503.75	916.8	87			0	3.32562	32.87
2016	VRN64	Elora	119	1	3	48	VRN6448	VRN6448	LQ1279V	10	158	164	166	1	195	436.35	495.05	515.75	974.05	72			1	3.65411	51.8
2016	VRN64	Elora	120	1	3	52	VRN6452	VRN6452	LQ1296A	9	158	166	167	1	196	436.35	515.75	528.8	993.15	97			1	4.68946	34.86
2016	VRN64	Elora	121	1	3	3	VRN643	VRN643	Norstar	10	159	166	168	1	194	444.35	515.75	544.1	951.9	110			1	4.05551	35.32
2016	VRN64	Elora	122	1	3	39	VRN6439	VRN6439	A134$s58	10	157	164	166	1	192	423.15	495.05	515.75	916.8	119			1	4.32447	34.73
2016	VRN64	Elora	123	1	3	23	VRN6423	VRN6423	Swainson	10	157	163	165	1	194	423.15	484.9	503.75	951.9	109			1	6.3067	39.27
2016	VRN64	Elora	124	1	3	38	VRN6438	VRN6438	A134$s17	10	154	157	161	1	192	380.8	423.15	457.1	916.8	91			1	4.61399	33.18
2016	VRN64	Elora	125	1	4	12	VRN6412	VRN6412	CDC Falcon	10	157	161	165	1	192	423.15	457.1	503.75	916.8	80			0	5.9106	33.07
2016	VRN64	Elora	126	1	4	45	VRN6445	VRN6445	LQ1328A	9	159	166	168	1	196	444.35	515.75	544.1	993.15	104			0	4.64989	37.64
2016	VRN64	Elora	127	1	4	31	VRN6431	VRN6431	1303-132-2	9	158	161	166	1	194	436.35	457.1	515.75	951.9	98			1	6.32066	36.28
2016	VRN64	Elora	128	1	4	7	VRN647	VRN647	CDC Clair	10	157	164	166	1	194	423.15	495.05	515.75	951.9	92			1	4.93865	35.42
2016	VRN64	Elora	129	1	4	64	VRN6464	VRN6464	Marker	10	154	159	164	0	195	380.8	444.35	495.05	974.05	75			1	4.27086	33.03	black dust covering seeds (looks like smut) smut infected seeds
2016	VRN64	Elora	130	1	4	22	VRN6422	VRN6422	Emerson	10	156	164	166	1	194	409.6	495.05	515.75	951.9	86			1	5.03836	34.65
2016	VRN64	Elora	131	1	4	19	VRN6419	VRN6419	Peregrine	10	156	161	166	1	194	409.6	457.1	515.75	951.9	93			1	5.30321	35.03
2016	VRN64	Elora	132	1	4	13	VRN6413	VRN6413	CDC Raptor	9	158	163	166	1	195	436.35	484.9	515.75	974.05	80			1	4.5454	32.5
2016	VRN64	Elora	133	1	5	6	VRN646	VRN646	CDC Kestrel	10	158	163	165	1	195	436.35	484.9	503.75	974.05	95			1	3.46032	31.69
2016	VRN64	Elora	134	1	5	32	VRN6432	VRN6432	CDC Ptarmigan	10	158	164	166	0	194	436.35	495.05	515.75	951.9	89			1	3.66694	34.33
2016	VRN64	Elora	135	1	5	2	VRN642	VRN642	Sundance	10	159	166	168	1	195	444.35	515.75	544.1	974.05	111			1	3.75726	35.2
2016	VRN64	Elora	136	1	5	46	VRN6446	VRN6446	LQ1334A	10	156	161	164	1	192	409.6	457.1	495.05	916.8	97			1	4.2693	33.96
2016	VRN64	Elora	137	1	5	53	VRN6453	VRN6453	LQ1299A	10	154	159	164	1	192	380.8	444.35	495.05	916.8	93			1	5.12231	35.11
2016	VRN64	Elora	138	1	5	27	VRN6427	VRN6427	DH99W18I*45	10	157	161	166	1	192	423.15	457.1	515.75	916.8	90			1	4.93196	32.22
2016	VRN64	Elora	139	1	5	36	VRN6436	VRN6436	A134$s10	10	154	157	161	1	192	380.8	423.15	457.1	916.8	102			0	4.0345	35.31
2016	VRN64	Elora	140	1	5	47	VRN6447	VRN6447	LQ1338A	9	159	166	167	1	194	444.35	515.75	528.8	951.9	104			1	3.91722	35.09
2016	VRN64	Elora	141	1	6	41	VRN6441	VRN6441	Pintail	10	159	165	168	0	195	444.35	503.75	544.1	974.05	92			1	3.89227	30.87
2016	VRN64	Elora	142	1	6	51	VRN6451	VRN6451	LQ1289A	10	154	159	160	1	192	380.8	444.35	449.2	916.8	91			1	4.54115	35.22
2016	VRN64	Elora	143	1	6	24	VRN6424	VRN6424	AAC Gateway	10	157	164	166	1	193	423.15	495.05	515.75	931.95	84			1	4.11208	34.02
2016	VRN64	Elora	144	1	6	56	VRN6456	VRN6456	LQ1306V	10	157	164	166	1	195	423.15	495.05	515.75	974.05	85			1	3.75179	30.84
2016	VRN64	Elora	145	1	6	10	VRN6410	VRN6410	CDC Harrier	9	158	166	168	1	196	436.35	515.75	544.1	993.15	99			1	4.79541	32.94
2016	VRN64	Elora	146	1	6	55	VRN6455	VRN6455	LQ1305A	10	157	161	163	1	192	423.15	457.1	484.9	916.8	95			1	3.44768	34.52
2016	VRN64	Elora	147	1	6	61	VRN6461	VRN6461	AC Morley	10	156	158	163	0	193	409.6	436.35	484.9	931.95	111			1	6.37848	35.23
2016	VRN64	Elora	148	1	6	21	VRN6421	VRN6421	Moats	8	158	163	165	1	194	436.35	484.9	503.75	951.9	106			1	5.50749	34.14
2016	VRN64	Elora	149	1	7	37	VRN6437	VRN6437	A134$s13	8	154	158	163	1	192	380.8	436.35	484.9	916.8	87			1	4.69472	33.9
2016	VRN64	Elora	150	1	7	42	VRN6442	VRN6442	Gallus	10	157	161	164	1	195	423.15	457.1	495.05	974.05	89			1	6.5182	42.14
2016	VRN64	Elora	151	1	7	34	VRN6434	VRN6434	A134$s3	9	156	159	161	1	192	409.6	444.35	457.1	916.8	84			1	4.07358	32.94
2016	VRN64	Elora	152	1	7	17	VRN6417	VRN6417	Broadview	9	157	161	164	1	192	423.15	457.1	495.05	916.8	94			0	3.95279	32.75
2016	VRN64	Elora	153	1	7	20	VRN6420	VRN6420	Flourish	9	156	161	165	1	192	409.6	457.1	503.75	916.8	85			0	5.14882	35.48
2016	VRN64	Elora	154	1	7	26	VRN6426	VRN6426	AAC Elevate (W495)	10	157	164	166	1	192	423.15	495.05	515.75	916.8	86			1	5.01644	36.06
2016	VRN64	Elora	155	1	7	15	VRN6415	VRN6415	CDC Buteo	10	154	159	165	1	192	380.8	444.35	503.75	916.8	91			1	4.95105	35.89
2016	VRN64	Elora	156	1	7	60	VRN6460	VRN6460	LQ1315A	10	156	158	161	1	192	409.6	436.35	457.1	916.8	90			1	3.78369	33.01
2016	VRN64	Elora	157	1	8	11	VRN6411	VRN6411	AC Bellatrix	10	158	163	165	1	195	436.35	484.9	503.75	974.05	96			1	4.80272	35.82
2016	VRN64	Elora	158	1	8	62	VRN6462	VRN6462	25R46	9	153	159	160	1	192	364.4	444.35	449.2	916.8	80			1	4.91245	31.51
2016	VRN64	Elora	159	1	8	28	VRN6428	VRN6428	DH99W19H*16	10	157	161	164	1	192	423.15	457.1	495.05	916.8				1	5.33353	32.95
2016	VRN64	Elora	160	1	8	35	VRN6435	VRN6435	A134$s4	10	156	159	164	1	192	409.6	444.35	495.05	916.8	111			1	5.01397	36.33
2016	VRN64	Elora	161	1	8	18	VRN6418	VRN6418	Accipiter	10	159	164	166	1	195	444.35	495.05	515.75	974.05	92			0	5.32058	30.65
2016	VRN64	Elora	162	1	8	8	VRN648	VRN648	CDC Osprey	10	157	161	165	1	192	423.15	457.1	503.75	916.8	94			1	4.4026	32.06
2016	VRN64	Elora	163	1	8	58	VRN6458	VRN6458	LQ1310A	9	154	159	164	1	192	380.8	444.35	495.05	916.8	95			1	4.62072	33.42
2016	VRN64	Elora	164	1	8	25	VRN6425	VRN6425	CDC Chase	9	156	159	164	1	192	409.6	444.35	495.05	916.8	95			1	5.01991	31.5
2016	VRN64	Elora	201	2	9	11	VRN6411	VRN6411	AC Bellatrix	10	159	166	167	1	196	444.35	515.75	528.8	993.15	95			0	3.56728	33.11
2016	VRN64	Elora	202	2	9	29	VRN6429	VRN6429	DH00W31N*34	9	156	159	165	1	194	409.6	444.35	503.75	951.9	102			1	5.29881	35.81
2016	VRN64	Elora	203	2	9	12	VRN6412	VRN6412	CDC Falcon	10	157	161	166	1	193	423.15	457.1	515.75	931.95	82			1		32.48
2016	VRN64	Elora	204	2	9	6	VRN646	VRN646	CDC Kestrel	9	159	166	168	1	199	444.35	515.75	544.1	1032.8	99			0	3.76173	31.64
2016	VRN64	Elora	205	2	9	43	VRN6443	VRN6443	LQ1319A	10	159	164	166	1	194	444.35	495.05	515.75	951.9	108			0	5.21698	36.95
2016	VRN64	Elora	206	2	9	41	VRN6441	VRN6441	Pintail	10	159	166	167	0	196	444.35	515.75	528.8	993.15	101			0	5.20032	32.44
2016	VRN64	Elora	207	2	9	37	VRN6437	VRN6437	A134$s13	8	153	159	163	1	192	364.4	444.35	484.9	916.8	93			1	5.03588	34.57
2016	VRN64	Elora	208	2	9	9	VRN649	VRN649	AC Tempest	9	159	161	166	1	196	444.35	457.1	515.75	993.15	105			1	5.30321	39.99
2016	VRN64	Elora	209	2	10	58	VRN6458	VRN6458	LQ1310A	10	154	161	165	1	194	380.8	457.1	503.75	951.9	101			1	4.3813	33.84
2016	VRN64	Elora	210	2	10	23	VRN6423	VRN6423	Swainson	10	157	161	165	1	195	423.15	457.1	503.75	974.05	111			1	6.07678	41.21
2016	VRN64	Elora	211	2	10	19	VRN6419	VRN6419	Peregrine	10	157	161	166	1	194	423.15	457.1	515.75	951.9	106			1	5.41904	35.4
2016	VRN64	Elora	212	2	10	36	VRN6436	VRN6436	A134$s10	10	154	158	161	1	192	380.8	436.35	457.1	916.8	106			0	4.42965	34.74
2016	VRN64	Elora	213	2	10	16	VRN6416	VRN6416	McClintock	10	157	161	165	1	194	423.15	457.1	503.75	951.9	104			1	5.36067	35.08
2016	VRN64	Elora	214	2	10	61	VRN6461	VRN6461	AC Morley	10	154	158	163	0	193	380.8	436.35	484.9	931.95	114			1	5.78834	35.19
2016	VRN64	Elora	215	2	10	15	VRN6415	VRN6415	CDC Buteo	10	157	164	166	1	194	423.15	495.05	515.75	951.9	96			1	4.82793	35.4
2016	VRN64	Elora	216	2	10	14	VRN6414	VRN6414	Radiant	9	157	164	166	1	195	423.15	495.05	515.75	974.05	94			1	5.8289	36.55
2016	VRN64	Elora	217	2	11	62	VRN6462	VRN6462	25R46	9	154	158	160	1	192	380.8	436.35	449.2	916.8	80			1	3.32695	27.48
2016	VRN64	Elora	218	2	11	59	VRN6459	VRN6459	LQ1311A	10	157	163	165	1	196	423.15	484.9	503.75	993.15	93			1	3.78756	30.41
2016	VRN64	Elora	219	2	11	45	VRN6445	VRN6445	LQ1328A	10	161	166	168	1	196	457.1	515.75	544.1	993.15	95			0	7.52761	34.03
2016	VRN64	Elora	220	2	11	32	VRN6432	VRN6432	CDC Ptarmigan	10	159	165	167	0	196	444.35	503.75	528.8	993.15	99			1	4.69476	33.76
2016	VRN64	Elora	221	2	11	63	VRN6463	VRN6463	OAC Flight	9	157	161	165	1	195	423.15	457.1	503.75	974.05	78			1	3.24929	27.76
2016	VRN64	Elora	222	2	11	51	VRN6451	VRN6451	LQ1289A	10	154	158	164	1	192	380.8	436.35	495.05	916.8	101			1	4.5454	34.37
2016	VRN64	Elora	223	2	11	42	VRN6442	VRN6442	Gallus	9	157	161	165	1	195	423.15	457.1	503.75	974.05	96			1	6.67013	41.96
2016	VRN64	Elora	224	2	11	44	VRN6444	VRN6444	LQ1320A	9	156	159	164	1	193	409.6	444.35	495.05	931.95	97			1	4.41349	32.26
2016	VRN64	Elora	225	2	12	18	VRN6418	VRN6418	Accipiter	9	159	164	166	1	195	444.35	495.05	515.75	974.05	95			1	4.7593	29.93
2016	VRN64	Elora	226	2	12	3	VRN643	VRN643	Norstar	9	161	166	168	1	196	457.1	515.75	544.1	993.15	110			1	3.97106	35.33
2016	VRN64	Elora	227	2	12	64	VRN6464	VRN6464	Marker	10	154	159	163	0	195	380.8	444.35	484.9	974.05	85			1	4.29254	30.69	black dust covering seeds (looks like smut) smut infected seeds
2016	VRN64	Elora	228	2	12	53	VRN6453	VRN6453	LQ1299A	9	154	161	164	1	195	380.8	457.1	495.05	974.05	97			1	5.99652	35.34
2016	VRN64	Elora	229	2	12	54	VRN6454	VRN6454	LQ1303A	9	157	159	163	1	195	423.15	444.35	484.9	974.05	100			1	4.67551	32.51
2016	VRN64	Elora	230	2	12	10	VRN6410	VRN6410	CDC Harrier	10	159	166	168	1	199	444.35	515.75	544.1	1032.8	108			1	3.60609	30.53
2016	VRN64	Elora	231	2	12	20	VRN6420	VRN6420	Flourish	9	157	161	165	1	193	423.15	457.1	503.75	931.95	97			1	5.93246	35.36
2016	VRN64	Elora	232	2	12	5	VRN645	VRN645	AC Readymade	10	158	161	166	1	196	436.35	457.1	515.75	993.15	106			1	4.91392	37.32
2016	VRN64	Elora	233	2	13	28	VRN6428	VRN6428	DH99W19H*16	9	157	161	166	1	196	423.15	457.1	515.75	993.15				1	4.97012	34.63
2016	VRN64	Elora	234	2	13	48	VRN6448	VRN6448	LQ1279V	10	159	166	168	1	200	444.35	515.75	544.1	1048.3	91			1	2.109	27.03
2016	VRN64	Elora	235	2	13	31	VRN6431	VRN6431	1303-132-2	10	158	164	166	1	201	436.35	495.05	515.75	1062.1	108			1	5.69391	38.59
2016	VRN64	Elora	236	2	13	2	VRN642	VRN642	Sundance	10	162	166	168	1	201	466.95	515.75	544.1	1062.1	115			1	4.24735	34.71
2016	VRN64	Elora	237	2	13	49	VRN6449	VRN6449	LQ1280V	10	159	166	168	1	200	444.35	515.75	544.1	1048.3	85			1	2.4464	25.53
2016	VRN64	Elora	238	2	13	24	VRN6424	VRN6424	AAC Gateway	10	159	164	166	1	199	444.35	495.05	515.75	1032.8	92			1	5.7438	34.07
2016	VRN64	Elora	239	2	13	34	VRN6434	VRN6434	A134$s3	10	157	161	165	1	199	423.15	457.1	503.75	1032.8	98			1	4.34465	34.5
2016	VRN64	Elora	240	2	13	1	VRN641	VRN641	Winalta	9	159	164	166	1	196	444.35	495.05	515.75	993.15	121			1	4.19785	37.53
2016	VRN64	Elora	241	2	14	35	VRN6435	VRN6435	A134$s4	10	156	159	166	1	196	409.6	444.35	515.75	993.15	118			1	4.30052	34.3
2016	VRN64	Elora	242	2	14	52	VRN6452	VRN6452	LQ1296A	9	157	164	166	1	199	423.15	495.05	515.75	1032.8	101			1	5.13471	34.99
2016	VRN64	Elora	243	2	14	7	VRN647	VRN647	CDC Clair	10	159	164	166	1	199	444.35	495.05	515.75	1032.8	105			1	4.38833	30.88
2016	VRN64	Elora	244	2	14	46	VRN6446	VRN6446	LQ1334A	10	157	161	164	1	195	423.15	457.1	495.05	974.05	110			1	6.20025	34.87
2016	VRN64	Elora	245	2	14	33	VRN6433	VRN6433	Sunrise	10	158	162	164	1	195	436.35	466.95	495.05	974.05	105			1	6.73421	35.55
2016	VRN64	Elora	246	2	14	56	VRN6456	VRN6456	LQ1306V	10	158	165	168	1	199	436.35	503.75	544.1	1032.8	88			1	2.57412	28.94
2016	VRN64	Elora	247	2	14	17	VRN6417	VRN6417	Broadview	10	158	165	167	1	195	436.35	503.75	528.8	974.05	90			0	3.46945	31.11
2016	VRN64	Elora	248	2	14	50	VRN6450	VRN6450	LQ1282A	9	157	161	164	1	196	423.15	457.1	495.05	993.15	100			1	5.38622	32.39
2016	VRN64	Elora	249	2	15	8	VRN648	VRN648	CDC Osprey	9	157	161	165	1	196	423.15	457.1	503.75	993.15	102			1	3.59356	29.52
2016	VRN64	Elora	250	2	15	39	VRN6439	VRN6439	A134$s58	10	157	161	166	1	194	423.15	457.1	515.75	951.9	129			1	6.11854	38.04
2016	VRN64	Elora	251	2	15	22	VRN6422	VRN6422	Emerson	9	158	163	165	1	200	436.35	484.9	503.75	1048.3	102			1	9.31776	34.73
2016	VRN64	Elora	252	2	15	27	VRN6427	VRN6427	DH99W18I*45	10	158	165	168	1	200	436.35	503.75	544.1	1048.3	105			1	5.48505	33.99
2016	VRN64	Elora	253	2	15	40	VRN6440	VRN6440	A134$s65	10	153	158	163	1	192	364.4	436.35	484.9	916.8	113			1	6.16882	40.13
2016	VRN64	Elora	254	2	15	55	VRN6455	VRN6455	LQ1305A	10	156	159	163	1	196	409.6	444.35	484.9	993.15	87			1	4.24872	34.3
2016	VRN64	Elora	255	2	15	26	VRN6426	VRN6426	AAC Elevate (W495)	10	158	165	168	1	196	436.35	503.75	544.1	993.15	97			1	4.85173	34.76
2016	VRN64	Elora	256	2	15	57	VRN6457	VRN6457	LQ1308A	9	157	163	165	1	196	423.15	484.9	503.75	993.15	98			1	5.31375	33.87
2016	VRN64	Elora	257	2	16	25	VRN6425	VRN6425	CDC Chase	9	157	161	164	1	196	423.15	457.1	495.05	993.15	105			1	6.58555	36.13
2016	VRN64	Elora	258	2	16	38	VRN6438	VRN6438	A134$s17	9	154	159	164	1	196	380.8	444.35	495.05	993.15	97			1	4.9737	33.54
2016	VRN64	Elora	259	2	16	13	VRN6413	VRN6413	CDC Raptor	10	159	164	166	1	200	444.35	495.05	515.75	1048.3	95			1	3.81101	30.3
2016	VRN64	Elora	260	2	16	47	VRN6447	VRN6447	LQ1338A	10	159	166	168	1	199	444.35	515.75	544.1	1032.8	114			1	6.04046	37.36
2016	VRN64	Elora	261	2	16	4	VRN644	VRN644	Norwin	10	157	161	166	1	196	423.15	457.1	515.75	993.15	92			1	4.20568	37.74
2016	VRN64	Elora	262	2	16	21	VRN6421	VRN6421	Moats	10	157	161	165	1	196	423.15	457.1	503.75	993.15	105			1	7.47072	35.01
2016	VRN64	Elora	263	2	16	60	VRN6460	VRN6460	LQ1315A	10	154	159	163	1	196	380.8	444.35	484.9	993.15	100			1	4.46036	34.31
2016	VRN64	Elora	264	2	16	30	VRN6430	VRN6430	1603-137-1	10	158	165	168	1	196	436.35	503.75	544.1	993.15	107			1	5.74108	33.76
2016	VRN64	Kemptvile	101	1	1	1	VRN641	VRN641	Winalta
2016	VRN64	Kemptvile	102	1	1	17	VRN6417	VRN6417	Broadview	7	154	159		1	193	421	494.5		1019.5	60				2.11729	30.2
2016	VRN64	Kemptvile	103	1	1	6	VRN646	VRN646	CDC Kestrel	9	154	160		1	200	421	501.5		1149.25	80				1.83195	29.5
2016	VRN64	Kemptvile	104	1	1	27	VRN6427	VRN6427	DH99W18I*45	10	155	159		1	200	436.5	494.5		1149.25	80				2.06214	30.4
2016	VRN64	Kemptvile	105	1	1	21	VRN6421	VRN6421	Moats	10	154	158		1	200	421	481.75		1149.25	80				2.57574	27.7
2016	VRN64	Kemptvile	106	1	1	36	VRN6436	VRN6436	A134$s10	8	148	158		1	200	316.25	481.75		1149.25	80				1.76429	33.3
2016	VRN64	Kemptvile	107	1	1	8	VRN648	VRN648	CDC Osprey	10	152	159		1	200	392	494.5		1149.25	75				1.92909	28.2
2016	VRN64	Kemptvile	108	1	1	22	VRN6422	VRN6422	Emerson	10	154	158		1	193	421	481.75		1019.5	70				1.84494	26
2016	VRN64	Kemptvile	109	1	1	32	VRN6432	VRN6432	CDC Ptarmigan	10	154	158		0	200	421	481.75		1149.25	80				2.79637	29.5
2016	VRN64	Kemptvile	110	1	1	61	VRN6461	VRN6461	AC Morley	10	146	157		0	194	283	466.25		1037.25	90				3.06445	31.9
2016	VRN64	Kemptvile	111	1	1	15	VRN6415	VRN6415	CDC Buteo	10	150	160		1	200	357.75	501.5		1149.25	75				2.19116	31.1
2016	VRN64	Kemptvile	112	1	1	43	VRN6443	VRN6443	LQ1319A	10	156	160		1	200	453	501.5		1149.25	80				2.14773	29.3
2016	VRN64	Kemptvile	113	1	1	63	VRN6463	VRN6463	OAC Flight	10	148	158		1	200	316.25	481.75		1149.25	65				1.65273	35.6
2016	VRN64	Kemptvile	114	1	1	52	VRN6452	VRN6452	LQ1296A	10	153	160		1	200	405.5	501.5		1149.25	80				3.08854	31.6
2016	VRN64	Kemptvile	115	1	1	18	VRN6418	VRN6418	Accipiter	9	153	158		1	200	405.5	481.75		1149.25	65				2.37454	26.5
2016	VRN64	Kemptvile	116	1	1	11	VRN6411	VRN6411	AC Bellatrix	10	153	160		1	200	405.5	501.5		1149.25	75				2.77262	32
2016	VRN64	Kemptvile	117	1	2	28	VRN6428	VRN6428	DH99W19H*16	10	146	158		1	200	283	481.75		1149.25	75				2.67783	27.4
2016	VRN64	Kemptvile	118	1	2	38	VRN6438	VRN6438	A134$s17	9	151	159		1	200	377.25	494.5		1149.25	60				2.4648	30.8
2016	VRN64	Kemptvile	119	1	2	49	VRN6449	VRN6449	LQ1280V	10	154	161		0	200	421	510.5		1149.25	70				2.84408	29.5
2016	VRN64	Kemptvile	120	1	2	23	VRN6423	VRN6423	Swainson	10	154	161		1	200	421	510.5		1149.25	85				1.89123	32.2
2016	VRN64	Kemptvile	121	1	2	55	VRN6455	VRN6455	LQ1305A	10	146	158		1	200	283	481.75		1149.25	75				2.39636	33.5
2016	VRN64	Kemptvile	122	1	2	64	VRN6464	VRN6464	Marker	10	148	160		1	193	316.25	501.5		1019.5	65				1.04242	29
2016	VRN64	Kemptvile	123	1	2	12	VRN6412	VRN6412	CDC Falcon	10	154	160		1	200	421	501.5		1149.25	60				1.55252	34.6
2016	VRN64	Kemptvile	124	1	2	59	VRN6459	VRN6459	LQ1311A	10	154	163		1	200	421	529.5		1149.25	70				2.10384	34
2016	VRN64	Kemptvile	125	1	2	50	VRN6450	VRN6450	LQ1282A	10	154	161		1	200	421	510.5		1149.25	60				2.1837	37.2
2016	VRN64	Kemptvile	126	1	2	24	VRN6424	VRN6424	AAC Gateway	10	153	162		1	200	405.5	520		1149.25	75				2.36464	32.4
2016	VRN64	Kemptvile	127	1	2	4	VRN644	VRN644	Norwin	10	154	160		1	200	421	501.5		1149.25	70				2.12559	31.8
2016	VRN64	Kemptvile	128	1	2	33	VRN6433	VRN6433	Sunrise	10	156	162		1	201	453	520		1163	70				1.71356	33.3
2016	VRN64	Kemptvile	129	1	2	54	VRN6454	VRN6454	LQ1303A	6	148	159		1	200	316.25	494.5		1149.25	65				3.60046	34.6
2016	VRN64	Kemptvile	130	1	2	34	VRN6434	VRN6434	A134$s3	10	154	161		1	201	421	510.5		1163	60				1.12617	33.6
2016	VRN64	Kemptvile	131	1	2	16	VRN6416	VRN6416	McClintock	10	154	161		1	200	421	510.5		1149.25	80				2.01237	29.7
2016	VRN64	Kemptvile	132	1	2	13	VRN6413	VRN6413	CDC Raptor	7	154	163		1	200	421	529.5		1149.25	80				2.20432	33.8
2016	VRN64	Kemptvile	133	1	3	47	VRN6447	VRN6447	LQ1338A		156	163		1		453	529.5
2016	VRN64	Kemptvile	134	1	3	9	VRN649	VRN649	AC Tempest	7	148	158		1	200	316.25	481.75		1149.25	60				1.53851	31.3
2016	VRN64	Kemptvile	135	1	3	45	VRN6445	VRN6445	LQ1328A	7	150	159		1	200	357.75	494.5		1149.25	65				1.77154	31.8
2016	VRN64	Kemptvile	136	1	3	37	VRN6437	VRN6437	A134$s13	10	151	157		1	200	377.25	466.25		1149.25	80				2.74556	35.5
2016	VRN64	Kemptvile	137	1	3	62	VRN6462	VRN6462	25R46	8	149	158		1	200	336.5	481.75		1149.25	70				2.19474	31.3
2016	VRN64	Kemptvile	138	1	3	26	VRN6426	VRN6426	AAC Elevate (W495)	9	151	157		0	200	377.25	466.25		1149.25	60				1.60476	27.5
2016	VRN64	Kemptvile	139	1	3	19	VRN6419	VRN6419	Peregrine	10	154	157		1	193	421	466.25		1019.5	60				2.20201	28.4
2016	VRN64	Kemptvile	140	1	3	40	VRN6440	VRN6440	A134$s65	10	151	158		1	200	377.25	481.75		1149.25	65				2.20639	30.2
2016	VRN64	Kemptvile	141	1	3	48	VRN6448	VRN6448	LQ1279V	10	148	158		1	200	316.25	481.75		1149.25	70				2.03393	28.4
2016	VRN64	Kemptvile	142	1	3	7	VRN647	VRN647	CDC Clair	10	151	159		1	200	377.25	494.5		1149.25	60				1.47362	29.9
2016	VRN64	Kemptvile	143	1	3	46	VRN6446	VRN6446	LQ1334A	10	154	158		1	193	421	481.75		1019.5	60					34.4
2016	VRN64	Kemptvile	144	1	3	53	VRN6453	VRN6453	LQ1299A	10	154	159		1	193	421	494.5		1019.5	75				1.27885	29.7
2016	VRN64	Kemptvile	145	1	3	10	VRN6410	VRN6410	CDC Harrier	10	148	160		1	200	316.25	501.5		1149.25	60				1.26825	29.5
2016	VRN64	Kemptvile	146	1	3	58	VRN6458	VRN6458	LQ1310A	10	148	157		1	200	316.25	466.25		1149.25	65				2.09415	30.1
2016	VRN64	Kemptvile	147	1	3	2	VRN642	VRN642	Sundance	10	146	160		1	200	283	501.5		1149.25	80				2.63704	27.8
2016	VRN64	Kemptvile	148	1	3	60	VRN6460	VRN6460	LQ1315A	10	154	157		1	194	421	466.25		1037.25	70				2.09719	26.1
2016	VRN64	Kemptvile	149	1	4	51	VRN6451	VRN6451	LQ1289A	10	148	157		1	200	316.25	466.25		1149.25	80				3.05211	28.2
2016	VRN64	Kemptvile	150	1	4	31	VRN6431	VRN6431	1303-132-2	10	156	162		1	200	453	520		1149.25	80				2.17647	31.2
2016	VRN64	Kemptvile	151	1	4	42	VRN6442	VRN6442	Gallus	10	154	158		1	200	421	481.75		1149.25	65				1.62988	27.6
2016	VRN64	Kemptvile	152	1	4	3	VRN643	VRN643	Norstar	10	151	159		1	200	377.25	494.5		1149.25	75				2.30923	29.4
2016	VRN64	Kemptvile	153	1	4	35	VRN6435	VRN6435	A134$s4	10	151	160		1	200	377.25	501.5		1149.25	75				2.89789	30.4
2016	VRN64	Kemptvile	154	1	4	5	VRN645	VRN645	AC Readymade	10	151	158		1	193	377.25	481.75		1019.5	70				1.45221	26.5
2016	VRN64	Kemptvile	155	1	4	30	VRN6430	VRN6430	1603-137-1	10	148	158		1	200	316.25	481.75		1149.25	80				2.81811	28.9
2016	VRN64	Kemptvile	156	1	4	25	VRN6425	VRN6425	CDC Chase	10	154	161		1	200	421	510.5		1149.25	80				2.68193	30
2016	VRN64	Kemptvile	157	1	4	20	VRN6420	VRN6420	Flourish	10	154	160		1	200	421	501.5		1149.25	80				2.48704	30.2
2016	VRN64	Kemptvile	158	1	4	29	VRN6429	VRN6429	DH00W31N*34	8	154	159		1	201	421	494.5		1163	75				1.52997	33
2016	VRN64	Kemptvile	159	1	4	39	VRN6439	VRN6439	A134$s58	10	154	163		1	200	421	529.5		1149.25	80				2.40457	32.8
2016	VRN64	Kemptvile	160	1	4	57	VRN6457	VRN6457	LQ1308A	9	154	161		1	200	421	510.5		1149.25	80				1.49026	32.1
2016	VRN64	Kemptvile	161	1	4	14	VRN6414	VRN6414	Radiant	10	154	163		1	201	421	529.5		1163	90				2.64533	31.5
2016	VRN64	Kemptvile	162	1	4	41	VRN6441	VRN6441	Pintail	10	154	161		1	201	421	510.5		1163	80				2.42188	35.5
2016	VRN64	Kemptvile	163	1	4	44	VRN6444	VRN6444	LQ1320A	9	154	159		1	200	421	494.5		1149.25	80				1.18935	32.3
2016	VRN64	Kemptvile	164	1	4	56	VRN6456	VRN6456	LQ1306V	10	148	159		1	201	316.25	494.5		1163	60					31.6
2016	VRN64	Kemptvile	201	2	1	50	VRN6450	VRN6450	LQ1282A
2016	VRN64	Kemptvile	202	2	1	48	VRN6448	VRN6448	LQ1279V	10	154	160		1	200	421	501.5		1149.25	75				2.29791	35.8
2016	VRN64	Kemptvile	203	2	1	32	VRN6432	VRN6432	CDC Ptarmigan	8	156	164		1	200	453	536.25		1149.25	80				1.73264	33.3
2016	VRN64	Kemptvile	204	2	1	1	VRN641	VRN641	Winalta	9	146	159		1	200	283	494.5		1149.25	75				1.39255	30.4
2016	VRN64	Kemptvile	205	2	1	51	VRN6451	VRN6451	LQ1289A	9	150	159		1	193	357.75	494.5		1019.5	60					32.4
2016	VRN64	Kemptvile	206	2	1	28	VRN6428	VRN6428	DH99W19H*16	10	154	159		1	200	421	494.5		1149.25	75				2.01991	37.9
2016	VRN64	Kemptvile	207	2	1	20	VRN6420	VRN6420	Flourish	10	154	159		1	200	421	494.5		1149.25	75				3.10749	31
2016	VRN64	Kemptvile	208	2	1	47	VRN6447	VRN6447	LQ1338A	10	150	158		1	193	357.75	481.75		1019.5	75				2.73238	34.6
2016	VRN64	Kemptvile	209	2	1	4	VRN644	VRN644	Norwin	8	154	159		1	200	421	494.5		1149.25	60				3.91328	30.4
2016	VRN64	Kemptvile	210	2	1	46	VRN6446	VRN6446	LQ1334A	10	150	158		1	200	357.75	481.75		1149.25	75				2.35899	31.5
2016	VRN64	Kemptvile	211	2	1	15	VRN6415	VRN6415	CDC Buteo	10	144	162		1	193	251.25	520		1019.5	75				3.13102	30.9
2016	VRN64	Kemptvile	212	2	1	6	VRN646	VRN646	CDC Kestrel	9	149	158		1	193	336.5	481.75		1019.5	75				2.30955	31.5
2016	VRN64	Kemptvile	213	2	1	42	VRN6442	VRN6442	Gallus	10	156	159		1	200	453	494.5		1149.25	80				1.9884	31.9
2016	VRN64	Kemptvile	214	2	1	49	VRN6449	VRN6449	LQ1280V	10	148	160		1	200	316.25	501.5		1149.25	75				2.02017	32.2
2016	VRN64	Kemptvile	215	2	1	39	VRN6439	VRN6439	A134$s58	10	154	160		1	200	421	501.5		1149.25	90					31.9
2016	VRN64	Kemptvile	216	2	1	45	VRN6445	VRN6445	LQ1328A	9	146	160		1	200	283	501.5		1149.25	70				1.88079	32
2016	VRN64	Kemptvile	217	2	2	16	VRN6416	VRN6416	McClintock	7	146	160		1	200	283	501.5		1149.25	70				2.89244	26.9
2016	VRN64	Kemptvile	218	2	2	2	VRN642	VRN642	Sundance	8	147	158		1	200	298	481.75		1149.25	65				1.3097	32.5
2016	VRN64	Kemptvile	219	2	2	18	VRN6418	VRN6418	Accipiter	10	154	161		1	200	421	510.5		1149.25	70				0.915085	33.7
2016	VRN64	Kemptvile	220	2	2	8	VRN648	VRN648	CDC Osprey	10	151	161		1	200	377.25	510.5		1149.25	70				1.12937	28
2016	VRN64	Kemptvile	221	2	2	30	VRN6430	VRN6430	1603-137-1	10	150	157		1	200	357.75	466.25		1149.25	75				2.13105	29.7
2016	VRN64	Kemptvile	222	2	2	12	VRN6412	VRN6412	CDC Falcon	10	151	159		1	200	377.25	494.5		1149.25	75				2.54387	29.6
2016	VRN64	Kemptvile	223	2	2	44	VRN6444	VRN6444	LQ1320A	10	148	161		1	200	316.25	510.5		1149.25	70				2.56462	32.3
2016	VRN64	Kemptvile	224	2	2	19	VRN6419	VRN6419	Peregrine	10	149	158		1	194	336.5	481.75		1037.25	80				2.52635	33.5
2016	VRN64	Kemptvile	225	2	2	33	VRN6433	VRN6433	Sunrise	10	148	160		1	200	316.25	501.5		1149.25	70				1.9023	30.6
2016	VRN64	Kemptvile	226	2	2	53	VRN6453	VRN6453	LQ1299A	9	154	161		1	201	421	510.5		1163	70				2.17048	33.2
2016	VRN64	Kemptvile	227	2	2	43	VRN6443	VRN6443	LQ1319A	7	151	160		1	200	377.25	501.5		1149.25	55				2.03539	35
2016	VRN64	Kemptvile	228	2	2	27	VRN6427	VRN6427	DH99W18I*45	8	154	161		1	200	421	510.5		1149.25	65				2.56627	28.6
2016	VRN64	Kemptvile	229	2	2	3	VRN643	VRN643	Norstar	10	154	160		1	193	421	501.5		1019.5	85				1.80989	31.4
2016	VRN64	Kemptvile	230	2	2	23	VRN6423	VRN6423	Swainson	10	153	159		1	200	405.5	494.5		1149.25	75				2.32034	30.3
2016	VRN64	Kemptvile	231	2	2	57	VRN6457	VRN6457	LQ1308A	8	154	161		1	200	421	510.5		1149.25	75				1.41331	32.5
2016	VRN64	Kemptvile	232	2	2	37	VRN6437	VRN6437	A134$s13	5	151	158		1	194	377.25	481.75		1037.25	55					33.7
2016	VRN64	Kemptvile	233	2	3	13	VRN6413	VRN6413	CDC Raptor
2016	VRN64	Kemptvile	234	2	3	60	VRN6460	VRN6460	LQ1315A	10	154	157		1	200	421	466.25		1149.25	75				2.70019	32.5
2016	VRN64	Kemptvile	235	2	3	11	VRN6411	VRN6411	AC Bellatrix	10	153	158		1	200	405.5	481.75		1149.25	65				1.99355	36.8
2016	VRN64	Kemptvile	236	2	3	22	VRN6422	VRN6422	Emerson	10	156	161		1	201	453	510.5		1163	95				2.25272	32.8
2016	VRN64	Kemptvile	237	2	3	25	VRN6425	VRN6425	CDC Chase	10	153	159		1	193	405.5	494.5		1019.5	90				2.71463	33
2016	VRN64	Kemptvile	238	2	3	59	VRN6459	VRN6459	LQ1311A	10	154	161		1	201	421	510.5		1163	70				1.35233	35
2016	VRN64	Kemptvile	239	2	3	56	VRN6456	VRN6456	LQ1306V	10	154	159		1	200	421	494.5		1149.25	75				2.43142	31.5
2016	VRN64	Kemptvile	240	2	3	40	VRN6440	VRN6440	A134$s65	10	152	157		1	194	392	466.25		1037.25	75				2.2287	29.4
2016	VRN64	Kemptvile	241	2	3	54	VRN6454	VRN6454	LQ1303A	10	149	159		1	194	336.5	494.5		1037.25	65				2.45826	34.1
2016	VRN64	Kemptvile	242	2	3	10	VRN6410	VRN6410	CDC Harrier	10	149	157		1	200	336.5	466.25		1149.25	75				2.61636	32.1
2016	VRN64	Kemptvile	243	2	3	63	VRN6463	VRN6463	OAC Flight	10	146	157		1	193	283	466.25		1019.5	85				3.40976	29
2016	VRN64	Kemptvile	244	2	3	21	VRN6421	VRN6421	Moats	8	153	159		1	200	405.5	494.5		1149.25	75				1.18044	33.3
2016	VRN64	Kemptvile	245	2	3	35	VRN6435	VRN6435	A134$s4	10	153	161		1	201	405.5	510.5		1163	65				1.86132	34.2
2016	VRN64	Kemptvile	246	2	3	55	VRN6455	VRN6455	LQ1305A	10	156	163		0	201	453	529.5		1163	70				2.25382	28.7
2016	VRN64	Kemptvile	247	2	3	14	VRN6414	VRN6414	Radiant	10	149	159		1	193	336.5	494.5		1019.5	70				2.76671	28.9
2016	VRN64	Kemptvile	248	2	3	62	VRN6462	VRN6462	25R46	10	151	161		1	201	377.25	510.5		1163	65				1.87204	33.9
2016	VRN64	Kemptvile	249	2	4	24	VRN6424	VRN6424	AAC Gateway	8	154	160		1	201	421	501.5		1163	65				1.80967	32.2
2016	VRN64	Kemptvile	250	2	4	7	VRN647	VRN647	CDC Clair	9	154	158		1	200	421	481.75		1149.25	75				1.94336	32.6
2016	VRN64	Kemptvile	251	2	4	61	VRN6461	VRN6461	AC Morley	10	146	158		0	201	283	481.75		1163	80				3.12863	35.2
2016	VRN64	Kemptvile	252	2	4	17	VRN6417	VRN6417	Broadview	9	154	159		1	200	421	494.5		1149.25	60				1.43525	32.8
2016	VRN64	Kemptvile	253	2	4	31	VRN6431	VRN6431	1303-132-2	10	154	159		1	200	421	494.5		1149.25	75				3.26986	34.8
2016	VRN64	Kemptvile	254	2	4	38	VRN6438	VRN6438	A134$s17	10	150	159		1	201	357.75	494.5		1163	60				1.45528	32.5
2016	VRN64	Kemptvile	255	2	4	29	VRN6429	VRN6429	DH00W31N*34	10	148	157		1	200	316.25	466.25		1149.25	75				2.36211	32.5
2016	VRN64	Kemptvile	256	2	4	9	VRN649	VRN649	AC Tempest	9	154	163		1	201	421	529.5		1163	70				1.37028	36.2
2016	VRN64	Kemptvile	257	2	4	34	VRN6434	VRN6434	A134$s3	8	151	161		1	200	377.25	510.5		1149.25	70				1.32667	32.1
2016	VRN64	Kemptvile	258	2	4	58	VRN6458	VRN6458	LQ1310A	7	150	158		1	200	357.75	481.75		1149.25	70				3.29547	31.7
2016	VRN64	Kemptvile	259	2	4	52	VRN6452	VRN6452	LQ1296A	10	154	160		1	201	421	501.5		1163	80				1.87717	33.4
2016	VRN64	Kemptvile	260	2	4	36	VRN6436	VRN6436	A134$s10	10	150	161		1	200	357.75	510.5		1149.25	75				1.56007	31
2016	VRN64	Kemptvile	261	2	4	5	VRN645	VRN645	AC Readymade	10	154	159		1	201	421	494.5		1163	70				2.44032	33.1
2016	VRN64	Kemptvile	262	2	4	64	VRN6464	VRN6464	Marker	7	151	157		0	200	377.25	466.25		1149.25	60					30.1
2016	VRN64	Kemptvile	263	2	4	41	VRN6441	VRN6441	Pintail	10	156	161		0	200	453	510.5		1149.25	70				1.97325	27.1
2016	VRN64	Kemptvile	264	2	4	26	VRN6426	VRN6426	AAC Elevate (W495)	7	156	160		1	200	453	501.5		1149.25	70				1.56861	33.9
2016	VRN64	WDSTK	101	1	1	2	VRN642	VRN642	Sundance	10	158	162	165	1	193	460.4	492.85	531.9	965.65	103			1	3.09309	55.8
2016	VRN64	WDSTK	102	1	1	46	VRN6446	VRN6446	LQ1334A	10	154	158	160	1	192	400.7	460.4	475.05	948.7	95			1	3.89239	49.21
2016	VRN64	WDSTK	103	1	1	61	VRN6461	VRN6461	AC Morley	10	153	157	159	0	190	384.05	445.65	469.25	916.8	95			1	4.01461	53.07
2016	VRN64	WDSTK	104	1	1	50	VRN6450	VRN6450	LQ1282A	10	153	156	158	1	192	384.05	431.1	460.4	948.7	81			1	3.75983	55.8
2016	VRN64	WDSTK	105	1	1	47	VRN6447	VRN6447	LQ1338A	10	158	162	165	1	193	460.4	492.85	531.9	965.65	91			1	3.30432	57.9
2016	VRN64	WDSTK	106	1	1	64	VRN6464	VRN6464	Marker	10	151	155	160	0	189	354.85	415.6	475.05	897.4	77			1	2.84762	51.7	smut
2016	VRN64	WDSTK	107	1	1	45	VRN6445	VRN6445	LQ1328A	10	158	162	164	1	193	460.4	492.85	522.45	965.65	90			0	2.82189	59
2016	VRN64	WDSTK	108	1	1	41	VRN6441	VRN6441	Pintail	10	158	163	164	0	193	460.4	511.8	522.45	965.65	76			1	2.55443	50.6
2016	VRN64	WDSTK	109	1	2	12	VRN6412	VRN6412	CDC Falcon	10	155	158	160	1	189	415.6	460.4	475.05	897.4	70			1	3.6881	na	started to germinate after harvest in dryer
2016	VRN64	WDSTK	110	1	2	33	VRN6433	VRN6433	Sunrise	10	154	158	160	1	190	400.7	460.4	475.05	916.8	75			1	3.41058	55.8	awns have rust colour
2016	VRN64	WDSTK	111	1	2	14	VRN6414	VRN6414	Radiant	10	154	159	162	1	192	400.7	469.25	492.85	948.7	80			1	3.46729	55.9
2016	VRN64	WDSTK	112	1	2	60	VRN6460	VRN6460	LQ1315A	10	153	156	158	1	190	384.05	431.1	460.4	916.8	71			1	2.8268	56.8
2016	VRN64	WDSTK	113	1	2	8	VRN648	VRN648	CDC Osprey	10	155	160	162	1	191	415.6	475.05	492.85	931.65	79			0	2.92251	55.3
2016	VRN64	WDSTK	114	1	2	17	VRN6417	VRN6417	Broadview	10	157	160	161	1	191	445.65	475.05	482	931.65	75			0	3.88868	52.29
2016	VRN64	WDSTK	115	1	2	26	VRN6426	VRN6426	AAC Elevate (W495)	9	155	160	162	1	190	415.6	475.05	492.85	916.8	74			1	3.337	50.64
2016	VRN64	WDSTK	116	1	2	62	VRN6462	VRN6462	25R46	10	151	156	158	1	187	354.85	431.1	460.4	858.65	63			1	3.1988	51.33
2016	VRN64	WDSTK	117	1	3	1	VRN641	VRN641	Winalta	9	155	159	162	1	190	415.6	469.25	492.85	916.8	107			1	2.4036	54.65
2016	VRN64	WDSTK	118	1	3	57	VRN6457	VRN6457	LQ1308A	10	155	158	160	1	190	415.6	460.4	475.05	916.8	100			1	4.30443	48.32
2016	VRN64	WDSTK	119	1	3	27	VRN6427	VRN6427	DH99W18I*45	10	155	159	162	1	190	415.6	469.25	492.85	916.8	89			1	4.64336	50.59
2016	VRN64	WDSTK	120	1	3	36	VRN6436	VRN6436	A134$s10	10	152	155	157	1	188	370	415.6	445.65	876.95	92			1	3.18087	59
2016	VRN64	WDSTK	121	1	3	19	VRN6419	VRN6419	Peregrine	10	155	159	162	1	190	415.6	469.25	492.85	916.8	91			1	3.46863	56.4
2016	VRN64	WDSTK	122	1	3	23	VRN6423	VRN6423	Swainson	10	157	160	162	1	193	445.65	475.05	492.85	965.65	94			1	4.81482	57.3
2016	VRN64	WDSTK	123	1	3	38	VRN6438	VRN6438	A134$s17	10	153	155	158	1	190	384.05	415.6	460.4	916.8	80			1	3.23877	56.8
2016	VRN64	WDSTK	124	1	3	49	VRN6449	VRN6449	LQ1280V	10	154	160	162	1	191	400.7	475.05	492.85	931.65	70			1	4.01112	54.4	some of the seeds had started to germinate
2016	VRN64	WDSTK	125	1	4	20	VRN6420	VRN6420	Flourish	9	153	157	159	1	190	384.05	445.65	469.25	916.8	75			1	4.02735		started to germinate after harvest in dryer
2016	VRN64	WDSTK	126	1	4	29	VRN6429	VRN6429	DH00W31N*34	10	153	155	160	1	190	384.05	415.6	475.05	916.8	85			1	4.41316	56.9
2016	VRN64	WDSTK	127	1	4	25	VRN6425	VRN6425	CDC Chase	10	153	158	160	1	190	384.05	460.4	475.05	916.8	82			1	3.9566	56.8
2016	VRN64	WDSTK	128	1	4	5	VRN645	VRN645	AC Readymade	10	154	158	161	1	191	400.7	460.4	482	931.65	81			1	3.34843	57.1
2016	VRN64	WDSTK	129	1	4	53	VRN6453	VRN6453	LQ1299A	10	151	155	158	1	188	354.85	415.6	460.4	876.95	87			1	4.00607	56.5
2016	VRN64	WDSTK	130	1	4	7	VRN647	VRN647	CDC Clair	10	155	160	162	1	190	415.6	475.05	492.85	916.8	87			1	3.27395	54.32
2016	VRN64	WDSTK	131	1	4	52	VRN6452	VRN6452	LQ1296A	10	155	157	159	1	193	415.6	445.65	469.25	965.65	81			1	4.01973	52.5
2016	VRN64	WDSTK	132	1	4	3	VRN643	VRN643	Norstar	10	157	162	164	1	193	445.65	492.85	522.45	965.65	107			1	3.53218	49.15
2016	VRN64	WDSTK	133	1	5	40	VRN6440	VRN6440	A134$s65	10	151	154	158	1	186	354.85	400.7	460.4	839.7	90			1	4.31121	50.3
2016	VRN64	WDSTK	134	1	5	10	VRN6410	VRN6410	CDC Harrier	10	157	160	162	1	197	445.65	475.05	492.85	1041.35	90			1	3.62645	50.32
2016	VRN64	WDSTK	135	1	5	32	VRN6432	VRN6432	CDC Ptarmigan	10	155	158	160	0	191	415.6	460.4	475.05	931.65	92			1	3.5244	55.55
2016	VRN64	WDSTK	136	1	5	18	VRN6418	VRN6418	Accipiter	10	155	158	160	1	192	415.6	460.4	475.05	948.7	74			1	4.62366	59.3
2016	VRN64	WDSTK	137	1	5	39	VRN6439	VRN6439	A134$s58	10	154	158	160	1	188	400.7	460.4	475.05	876.95	104			1	3.97806	56.5
2016	VRN64	WDSTK	138	1	5	6	VRN646	VRN646	CDC Kestrel	10	158	162	163	1	198	460.4	492.85	511.8	1055.05	87			0	3.37235	59.2
2016	VRN64	WDSTK	139	1	5	21	VRN6421	VRN6421	Moats	10	155	160	162	1	193	415.6	475.05	492.85	965.65	94			1	4.42812	53.7
2016	VRN64	WDSTK	140	1	5	9	VRN649	VRN649	AC Tempest	10	155	160	161	1	197	415.6	475.05	482	1041.35	77			1	3.52343	61.3
2016	VRN64	WDSTK	141	1	6	48	VRN6448	VRN6448	LQ1279V	10	155	158	160	1	191	415.6	460.4	475.05	931.65	63			1	3.5572		started to germinate
2016	VRN64	WDSTK	142	1	6	34	VRN6434	VRN6434	A134$s3	10	151	155	158	1	190	354.85	415.6	460.4	916.8	78			1	3.18478	56.7
2016	VRN64	WDSTK	143	1	6	43	VRN6443	VRN6443	LQ1319A	10	155	160	162	1	191	415.6	475.05	492.85	931.65	87			0	2.89253	58.7
2016	VRN64	WDSTK	144	1	6	30	VRN6430	VRN6430	1603-137-1	10	155	160	161	1	191	415.6	475.05	482	931.65	76			1	3.87899	55.3
2016	VRN64	WDSTK	145	1	6	15	VRN6415	VRN6415	CDC Buteo	10	155	158	160	1	192	415.6	460.4	475.05	948.7	84			1	3.53258	58.1
2016	VRN64	WDSTK	146	1	6	56	VRN6456	VRN6456	LQ1306V	10	154	157	159	1	192	400.7	445.65	469.25	948.7	69			1	3.35418	56.5
2016	VRN64	WDSTK	147	1	6	63	VRN6463	VRN6463	OAC Flight	10	151	157	159	1	191	354.85	445.65	469.25	931.65	65			1	4.20717	54.2
2016	VRN64	WDSTK	148	1	6	22	VRN6422	VRN6422	Emerson	10	155	157	159	1	191	415.6	445.65	469.25	931.65	67			1	3.1196	53.4
2016	VRN64	WDSTK	149	1	7	11	VRN6411	VRN6411	AC Bellatrix	10	155	160	161	1	197	415.6	475.05	482	1041.35	78			1	4.1183	51.56
2016	VRN64	WDSTK	150	1	7	58	VRN6458	VRN6458	LQ1310A	10	152	155	159	1	193	370	415.6	469.25	965.65	85			1	5.47376	48.02
2016	VRN64	WDSTK	151	1	7	55	VRN6455	VRN6455	LQ1305A	10	152	155	159	1	193	370	415.6	469.25	965.65	85			1	4.92425	56.54
2016	VRN64	WDSTK	152	1	7	24	VRN6424	VRN6424	AAC Gateway	10	154	159	162	1	193	400.7	469.25	492.85	965.65	75			1	5.33249	58.6
2016	VRN64	WDSTK	153	1	7	4	VRN644	VRN644	Norwin	10	154	157	159	1	192	400.7	445.65	469.25	948.7	76			1	3.69912	56.7
2016	VRN64	WDSTK	154	1	7	13	VRN6413	VRN6413	CDC Raptor	10	155	160	161	1	197	415.6	475.05	482	1041.35	86			1	4.82524	54.7
2016	VRN64	WDSTK	155	1	7	31	VRN6431	VRN6431	1303-132-2	10	155	157	159	1	193	415.6	445.65	469.25	965.65	86			1	5.54061	59
2016	VRN64	WDSTK	156	1	7	37	VRN6437	VRN6437	A134$s13	10	150	153	159	1	190	339.55	384.05	469.25	916.8	78			1	3.44676	55.4
2016	VRN64	WDSTK	157	1	8	28	VRN6428	VRN6428	DH99W19H*16	10	152	155	158	1	190	370	415.6	460.4	916.8	67			1	4.40508		started to germinate
2016	VRN64	WDSTK	158	1	8	51	VRN6451	VRN6451	LQ1289A	10	151	155	158	1	190	354.85	415.6	460.4	916.8	82			1	3.80752	54.6	some of the seeds had started to germinate
2016	VRN64	WDSTK	159	1	8	42	VRN6442	VRN6442	Gallus	10	151	155	159	1	192	354.85	415.6	469.25	948.7	67			1	5.28896	61.6
2016	VRN64	WDSTK	160	1	8	35	VRN6435	VRN6435	A134$s4	10	153	157	159	1	190	384.05	445.65	469.25	916.8	94			1	3.03673	60.6
2016	VRN64	WDSTK	161	1	8	16	VRN6416	VRN6416	McClintock	10	155	158	160	1	193	415.6	460.4	475.05	965.65	85			1	4.22834	57.9
2016	VRN64	WDSTK	162	1	8	54	VRN6454	VRN6454	LQ1303A	10	151	156	158	1	190	354.85	431.1	460.4	916.8	77			1	4.03941	53.4
2016	VRN64	WDSTK	163	1	8	44	VRN6444	VRN6444	LQ1320A	10	152	155	158	1	190	370	415.6	460.4	916.8	85			1	4.1052	54.29
2016	VRN64	WDSTK	164	1	8	59	VRN6459	VRN6459	LQ1311A	10	152	155	158	1	191	370	415.6	460.4	931.65	77			1	3.54857	51.33
2016	VRN64	WDSTK	201	2	9	28	VRN6428	VRN6428	DH99W19H*16	10	151	155	158	1	190	354.85	415.6	460.4	916.8	77			1	4.0686	48.26
2016	VRN64	WDSTK	202	2	9	2	VRN642	VRN642	Sundance	10	158	162	165	1	192	460.4	492.85	531.9	948.7	110			0	2.81766	54.11
2016	VRN64	WDSTK	203	2	9	40	VRN6440	VRN6440	A134$s65	10	151	155	158	1	188	354.85	415.6	460.4	876.95	95			1	4.11145	51.52
2016	VRN64	WDSTK	204	2	9	12	VRN6412	VRN6412	CDC Falcon	10	153	157	159	1	190	384.05	445.65	469.25	916.8	70			0	5.07861	56.2
2016	VRN64	WDSTK	205	2	9	20	VRN6420	VRN6420	Flourish	9	153	156	158	1	191	384.05	431.1	460.4	931.65	80			1	5.32494	60
2016	VRN64	WDSTK	206	2	9	1	VRN641	VRN641	Winalta	9	155	158	164	1	192	415.6	460.4	522.45	948.7	101			1	2.20048	59.9
2016	VRN64	WDSTK	207	2	9	48	VRN6448	VRN6448	LQ1279V	9	153	157	159	1	197	384.05	445.65	469.25	1041.35	68			1	4.34329	55.5
2016	VRN64	WDSTK	208	2	9	11	VRN6411	VRN6411	AC Bellatrix	9	155	160	162	1	197	415.6	475.05	492.85	1041.35	90			0	3.34279		started to germinate
2016	VRN64	WDSTK	209	2	10	16	VRN6416	VRN6416	McClintock	9	155	160	161	1	197	415.6	475.05	482	1041.35	89			1	3.20665		started to germinate
2016	VRN64	WDSTK	210	2	10	47	VRN6447	VRN6447	LQ1338A	10	158	162	164	1	197	460.4	492.85	522.45	1041.35	90			1	2.4356	55
2016	VRN64	WDSTK	211	2	10	39	VRN6439	VRN6439	A134$s58	10	153	157	159	1	190	384.05	445.65	469.25	916.8	105			1	3.50695	61.3
2016	VRN64	WDSTK	212	2	10	8	VRN648	VRN648	CDC Osprey	10	154	157	159	1	192	400.7	445.65	469.25	948.7	85			1	3.08574	58
2016	VRN64	WDSTK	213	2	10	53	VRN6453	VRN6453	LQ1299A	10	152	155	159	1	190	370	415.6	469.25	916.8	81			1	4.00815	56.4
2016	VRN64	WDSTK	214	2	10	19	VRN6419	VRN6419	Peregrine	10	155	159	162	1	192	415.6	469.25	492.85	948.7	85			1	3.81069	58.6
2016	VRN64	WDSTK	215	2	10	15	VRN6415	VRN6415	CDC Buteo	10	155	158	160	1	193	415.6	460.4	475.05	965.65	82			1	3.76157	53.32
2016	VRN64	WDSTK	216	2	10	4	VRN644	VRN644	Norwin	10	153	158	160	1	193	384.05	460.4	475.05	965.65	76			1	3.169	55.16
2016	VRN64	WDSTK	217	2	11	44	VRN6444	VRN6444	LQ1320A	10	153	156	158	1	188	384.05	431.1	460.4	876.95	100			1	3.06193	50.1
2016	VRN64	WDSTK	218	2	11	45	VRN6445	VRN6445	LQ1328A	10	158	163	165	1	192	460.4	511.8	531.9	948.7	90			0	1.95077	60.2
2016	VRN64	WDSTK	219	2	11	21	VRN6421	VRN6421	Moats	10	158	162	164	1	191	460.4	492.85	522.45	931.65	85			1	3.24447	50.6
2016	VRN64	WDSTK	220	2	11	26	VRN6426	VRN6426	AAC Elevate (W495)	10	155	159	162	1	190	415.6	469.25	492.85	916.8	78			1	3.76031	56.9
2016	VRN64	WDSTK	221	2	11	52	VRN6452	VRN6452	LQ1296A	10	154	156	158	1	191	400.7	431.1	460.4	931.65	84			1	3.11164	57.6
2016	VRN64	WDSTK	222	2	11	38	VRN6438	VRN6438	A134$s17	10	153	155	159	1	190	384.05	415.6	469.25	916.8	77			1	2.42527	57.9
2016	VRN64	WDSTK	223	2	11	63	VRN6463	VRN6463	OAC Flight	10	151	156	158	1	191	354.85	431.1	460.4	931.65	70			1	3.98869	54
2016	VRN64	WDSTK	224	2	11	31	VRN6431	VRN6431	1303-132-2	10	155	160	162	1	191	415.6	475.05	492.85	931.65	87			0	3.5397		started to germinate after harvest in dryer
2016	VRN64	WDSTK	225	2	12	35	VRN6435	VRN6435	A134$s4	10	153	158	160	1	188	384.05	460.4	475.05	876.95	96			1	3.12457	57.7
2016	VRN64	WDSTK	226	2	12	50	VRN6450	VRN6450	LQ1282A	10	152	155	158	1	190	370	415.6	460.4	916.8	85			1	2.51531		started to germinate
2016	VRN64	WDSTK	227	2	12	18	VRN6418	VRN6418	Accipiter	10	155	160	162	1	192	415.6	475.05	492.85	948.7	73			1	3.99525	56
2016	VRN64	WDSTK	228	2	12	60	VRN6460	VRN6460	LQ1315A	10	153	156	158	1	190	384.05	431.1	460.4	916.8	86			1	2.85385	57.6
2016	VRN64	WDSTK	229	2	12	5	VRN645	VRN645	AC Readymade	10	155	159	161	1	197	415.6	469.25	482	1041.35	90			1	3.41957	58
2016	VRN64	WDSTK	230	2	12	36	VRN6436	VRN6436	A134$s10	9	152	157	159	1	188	370	445.65	469.25	876.95	85			1	2.82275	52.67
2016	VRN64	WDSTK	231	2	12	30	VRN6430	VRN6430	1603-137-1	10	155	160	162	1	193	415.6	475.05	492.85	965.65	87			1	4.06612	54.35
2016	VRN64	WDSTK	232	2	12	24	VRN6424	VRN6424	AAC Gateway	10	155	160	162	1	193	415.6	475.05	492.85	965.65	67			1	3.65806	58.2
2016	VRN64	WDSTK	233	2	13	51	VRN6451	VRN6451	LQ1289A	10	153	155	158	1	188	384.05	415.6	460.4	876.95	75			1	3.02199	57.3
2016	VRN64	WDSTK	234	2	13	46	VRN6446	VRN6446	LQ1334A	10	154	158	160	1	188	400.7	460.4	475.05	876.95	82			1	3.24685	49.43
2016	VRN64	WDSTK	235	2	13	10	VRN6410	VRN6410	CDC Harrier	10	155	163	164	1	193	415.6	511.8	522.45	965.65	90			1	3.00261	54.31
2016	VRN64	WDSTK	236	2	13	33	VRN6433	VRN6433	Sunrise	10	155	157	159	1	190	415.6	445.65	469.25	916.8	77			1	3.55897	59.5
2016	VRN64	WDSTK	237	2	13	29	VRN6429	VRN6429	DH00W31N*34	10	153	156	158	1	190	384.05	431.1	460.4	916.8	70			1	3.68455	58.7
2016	VRN64	WDSTK	238	2	13	57	VRN6457	VRN6457	LQ1308A	10	153	156	158	1	190	384.05	431.1	460.4	916.8	79			1	3.44781	55.9
2016	VRN64	WDSTK	239	2	13	34	VRN6434	VRN6434	A134$s3	10	151	155	157	1	190	354.85	415.6	445.65	916.8	74			1	3.26597	56.6
2016	VRN64	WDSTK	240	2	13	58	VRN6458	VRN6458	LQ1310A	10	153	156	158	1	190	384.05	431.1	460.4	916.8	78			1	3.50463		started to germinate
2016	VRN64	WDSTK	241	2	14	54	VRN6454	VRN6454	LQ1303A	10	152	156	157	1	188	370	431.1	445.65	876.95	74			1	3.45128		started to germinate
2016	VRN64	WDSTK	242	2	14	64	VRN6464	VRN6464	Marker	10	151	155	159	0	190	354.85	415.6	469.25	916.8	71			1	2.08747	52.3	smut
2016	VRN64	WDSTK	243	2	14	6	VRN646	VRN646	CDC Kestrel	10	158	162	164	1	197	460.4	492.85	522.45	1041.35	80			1	2.70279	56.4
2016	VRN64	WDSTK	244	2	14	17	VRN6417	VRN6417	Broadview	10	155	160	162	1	192	415.6	475.05	492.85	948.7	70			0	3.17225	57.5
2016	VRN64	WDSTK	245	2	14	7	VRN647	VRN647	CDC Clair	10	155	157	159	1	192	415.6	445.65	469.25	948.7	81			1	3.07347	56.1
2016	VRN64	WDSTK	246	2	14	23	VRN6423	VRN6423	Swainson	10	155	162	163	1	193	415.6	492.85	511.8	965.65	92			1	3.7214	51.31
2016	VRN64	WDSTK	247	2	14	56	VRN6456	VRN6456	LQ1306V	10	155	159	162	1	191	415.6	469.25	492.85	931.65	68			1	3.0464	47.94
2016	VRN64	WDSTK	248	2	14	13	VRN6413	VRN6413	CDC Raptor	10	155	161	162	1	192	415.6	482	492.85	948.7	75			1	3.56789	46.21
2016	VRN64	WDSTK	249	2	15	42	VRN6442	VRN6442	Gallus	9	152	156	158	1	190	370	431.1	460.4	916.8	64			1	3.63167	53.23
2016	VRN64	WDSTK	250	2	15	61	VRN6461	VRN6461	AC Morley	10	153	156	158	0	188	384.05	431.1	460.4	876.95	93			1	3.71243	54.5
2016	VRN64	WDSTK	251	2	15	32	VRN6432	VRN6432	CDC Ptarmigan	10	155	158	160	0	190	415.6	460.4	475.05	916.8	80			1	2.68733	51.34
2016	VRN64	WDSTK	252	2	15	14	VRN6414	VRN6414	Radiant	10	155	160	162	1	190	415.6	475.05	492.85	916.8	76			1	2.9344	54.4	heads awns have a rusty colour
2016	VRN64	WDSTK	253	2	15	25	VRN6425	VRN6425	CDC Chase	10	155	157	159	1	190	415.6	445.65	469.25	916.8	85			1	2.73361	54.7
2016	VRN64	WDSTK	254	2	15	27	VRN6427	VRN6427	DH99W18I*45	10	155	160	162	1	190	415.6	475.05	492.85	916.8	80			1	3.35308	55.3
2016	VRN64	WDSTK	255	2	15	43	VRN6443	VRN6443	LQ1319A	10	156	158	160	1	190	431.1	460.4	475.05	916.8	84			0	2.12433	54.9
2016	VRN64	WDSTK	256	2	15	55	VRN6455	VRN6455	LQ1305A	10	153	156	158	1	188	384.05	431.1	460.4	876.95	76			1	2.50712		started to germinate
2016	VRN64	WDSTK	257	2	16	59	VRN6459	VRN6459	LQ1311A	10	153	156	158	1	190	384.05	431.1	460.4	916.8	80			0	2.27362		started to germinate
2016	VRN64	WDSTK	258	2	16	41	VRN6441	VRN6441	Pintail	10	158	162	164	0	191	460.4	492.85	522.45	931.65	77			1	2.44541		started to germinate
2016	VRN64	WDSTK	259	2	16	9	VRN649	VRN649	AC Tempest	10	155	159	162	1	191	415.6	469.25	492.85	931.65	84			1	2.94425	60.5
2016	VRN64	WDSTK	260	2	16	62	VRN6462	VRN6462	25R46	10	151	155	158	1	187	354.85	415.6	460.4	858.65	66			1	3.38258	52.5
2016	VRN64	WDSTK	261	2	16	3	VRN643	VRN643	Norstar	10	157	160	165	1	191	445.65	475.05	531.9	931.65	103			1	2.16201	56
2016	VRN64	WDSTK	262	2	16	49	VRN6449	VRN6449	LQ1280V	10	155	160	162	1	191	415.6	475.05	492.85	931.65	64			1	3.05356	46.83
2016	VRN64	WDSTK	263	2	16	22	VRN6422	VRN6422	Emerson	10	155	159	160	1	191	415.6	469.25	475.05	931.65	74			1	3.5911	48.07
2016	VRN64	WDSTK	264	2	16	37	VRN6437	VRN6437	A134$s13	10	151	155	159	1	191	354.85	415.6	469.25	931.65	82			1	3.47556	48.05
2015	SCHRS	Elora	101	1	1	4	SCHRS4	SCHRS4	CR5A	9	191	195	200		229	632.25	697.5	781.5	1249.25					1.54106
2015	SCHRS	Elora	102	1	1	7	SCHRS7	SCHRS7	CR5D	9	196	199	202		230	710	760.25	814.25	1268.5					1.33483
2015	SCHRS	Elora	103	1	1	13	SCHRS13	SCHRS13	Tripple D	8	194	198	202		233	679.75	739.75	814.25	1320					3.29584
2015	SCHRS	Elora	104	1	1	29	SCHRS29	SCHRS29	Thatcher	8	196	199	201		231	710	760.25	798.5	1289					2.23847
2015	SCHRS	Elora	105	1	1	26	SCHRS26	SCHRS26	Reward	7	191	194	198		230	632.25	679.75	739.75	1268.5					4.05699
2015	SCHRS	Elora	106	1	2	16	SCHRS16	SCHRS16	TD-B	9														1.67042
2015	SCHRS	Elora	107	1	2	25	SCHRS25	SCHRS25	Manitou	8	197	199	201		229	722.25	760.25	798.5	1249.25					1.92538
2015	SCHRS	Elora	108	1	2	14	SCHRS14	SCHRS14	TD-A	7	194	199	200		234	679.75	760.25	781.5	1334					3.7889
2015	SCHRS	Elora	109	1	2	6	SCHRS6	SCHRS6	Emmit	6
2015	SCHRS	Elora	110	1	2	28	SCHRS28	SCHRS28	Marquis	8	199	203	204		233	760.25	827	840.75	1320					3.30709
2015	SCHRS	Elora	111	1	3	9	SCHRS9	SCHRS9	AAC Scoti	9	200	201	202		233	781.5	798.5	814.25	1320					5.69179
2015	SCHRS	Elora	112	1	3	30	SCHRS30	SCHRS30	Wentworth	9
2015	SCHRS	Elora	113	1	3	23	SCHRS23	SCHRS23	Chinese S	3	199	202	205			760.25	814.25	857.5						0.862392
2015	SCHRS	Elora	114	1	3	11	SCHRS11	SCHRS11	RC5D	8	198	201	205		231	739.75	798.5	857.5	1289					1.46419
2015	SCHRS	Elora	115	1	3	24	SCHRS24	SCHRS24	Ava	9
2015	SCHRS	Elora	116	1	4	17	SCHRS17	SCHRS17	TD-C	10	195	201	202		233	697.5	798.5	814.25	1320					4.41132
2015	SCHRS	Elora	117	1	4	15	SCHRS15	SCHRS15	Norwell	9	191	195	200		232	632.25	697.5	781.5	1306.25					5.45182
2015	SCHRS	Elora	118	1	4	22	SCHRS22	SCHRS22	TD-F	10	196	199	201		234	710	760.25	798.5	1334					5.6393
2015	SCHRS	Elora	119	1	4	19	SCHRS19	SCHRS19	TD-D	9	196	201	202		234	710	798.5	814.25	1334					4.59505
2015	SCHRS	Elora	120	1	4	8	SCHRS8	SCHRS8	RC5A	8	194	198	200		236	679.75	739.75	781.5	1362.25
2015	SCHRS	Elora	121	1	5	12	SCHRS12	SCHRS12	Princeton	9
2015	SCHRS	Elora	122	1	5	1	SCHRS1	SCHRS1	Cadet	9	202	205	207		233	814.25	857.5	892	1320					1.89914
2015	SCHRS	Elora	123	1	5	10	SCHRS10	SCHRS10	RC5B	8	198	201	203		231	739.75	798.5	827	1289					0.764904
2015	SCHRS	Elora	124	1	5	18	SCHRS18	SCHRS18	AC Morley	8
2015	SCHRS	Elora	125	1	5	21	SCHRS21	SCHRS21	HY162-HRF	9	191	194	198		227	632.25	679.75	739.75	1212.5					5.89801
2015	SCHRS	Elora	126	1	6	2	SCHRS2	SCHRS2	Rescue	9	199	202	205		231	760.25	814.25	857.5	1289					0.811774
2015	SCHRS	Elora	127	1	6	20	SCHRS20	SCHRS20	TD-E	10	198	203	205		234	739.75	827	857.5	1334					4.6288
2015	SCHRS	Elora	128	1	6	27	SCHRS27	SCHRS27	Wilkin	10	196	198	200		236	710	739.75	781.5	1362.25					8.25834
2015	SCHRS	Elora	129	1	6	3	SCHRS3	SCHRS3	Carberry	9	191	194	198		233	632.25	679.75	739.75	1320					4.63442
2015	SCHRS	Elora	130	1	6	5	SCHRS5	SCHRS5	CR5B	9	196	198	200		229	710	739.75	781.5	1249.25					2.73716
2015	SCHRS	Elora	201	2	7	10	SCHRS10	SCHRS10	RC5B	7	191	195	198		229	632.25	697.5	739.75	1249.25					4.86502
2015	SCHRS	Elora	202	2	7	27	SCHRS27	SCHRS27	Wilkin	7	193	196	199		233	664.25	710	760.25	1320					6.72666
2015	SCHRS	Elora	203	2	7	25	SCHRS25	SCHRS25	Manitou	8	196	199	202		229	710	760.25	814.25	1249.25					2.17285
2015	SCHRS	Elora	204	2	7	22	SCHRS22	SCHRS22	TD-F	8	196	200	202		234	710	781.5	814.25	1334					5.34496
2015	SCHRS	Elora	205	2	7	7	SCHRS7	SCHRS7	CR5D	7	197	199	201		232	722.25	760.25	798.5	1306.25					1.39483
2015	SCHRS	Elora	206	2	8	1	SCHRS1	SCHRS1	Cadet	7	203	206	208		235	827	875.75	910.5	1348.5					2.06412
2015	SCHRS	Elora	207	2	8	20	SCHRS20	SCHRS20	TD-E	7	196	201	203		233	710	798.5	827	1320					4.13198
2015	SCHRS	Elora	208	2	8	30	SCHRS30	SCHRS30	Wentworth	8														0.183727
2015	SCHRS	Elora	209	2	8	15	SCHRS15	SCHRS15	Norwell	7	192	196	200		233	647.75	710	781.5	1320					5.58493
2015	SCHRS	Elora	210	2	8	4	SCHRS4	SCHRS4	CR5A	7	193	198	199		229	664.25	739.75	760.25	1249.25					1.85602
2015	SCHRS	Elora	211	2	9	8	SCHRS8	SCHRS8	RC5A	6	193	198	199		235	664.25	739.75	760.25	1348.5					1.24859
2015	SCHRS	Elora	212	2	9	21	SCHRS21	SCHRS21	HY162-HRF	8	191	194	198		229	632.25	679.75	739.75	1249.25					5.47994
2015	SCHRS	Elora	213	2	9	28	SCHRS28	SCHRS28	Marquis	9	198	201	202		232	739.75	798.5	814.25	1306.25					2.27784
2015	SCHRS	Elora	214	2	9	24	SCHRS24	SCHRS24	Ava	9														0.311211
2015	SCHRS	Elora	215	2	9	26	SCHRS26	SCHRS26	Reward	7	191	195	198		229	632.25	697.5	739.75	1249.25					4.75441
2015	SCHRS	Elora	216	2	10	18	SCHRS18	SCHRS18	AC Morley	8
2015	SCHRS	Elora	217	2	10	3	SCHRS3	SCHRS3	Carberry	9	191	194	198		230	632.25	679.75	739.75	1268.5					3.36145
2015	SCHRS	Elora	218	2	10	14	SCHRS14	SCHRS14	TD-A	8	196	199	200		232	710	760.25	781.5	1306.25					3.4027
2015	SCHRS	Elora	219	2	10	23	SCHRS23	SCHRS23	Chinese S	8	192	195	197		230	647.75	697.5	722.25	1268.5					4.02325
2015	SCHRS	Elora	220	2	10	13	SCHRS13	SCHRS13	Tripple D	8	194	199	200		233	679.75	760.25	781.5	1320					3.8264
2015	SCHRS	Elora	221	2	11	12	SCHRS12	SCHRS12	Princeton	9
2015	SCHRS	Elora	222	2	11	2	SCHRS2	SCHRS2	Rescue	8	191	196	197		231	632.25	710	722.25	1289					4.66442
2015	SCHRS	Elora	223	2	11	9	SCHRS9	SCHRS9	AAC Scoti	9	199	202	203		236	760.25	814.25	827	1362.25					5.55681
2015	SCHRS	Elora	224	2	11	17	SCHRS17	SCHRS17	TD-C	8	198	201	203		236	739.75	798.5	827	1362.25					3.64829
2015	SCHRS	Elora	225	2	11	16	SCHRS16	SCHRS16	TD-B	8	207					892								2.24972
2015	SCHRS	Elora	226	2	12	19	SCHRS19	SCHRS19	TD-D	8	198	202	203		237	739.75	814.25	827	1373.25					5.13498
2015	SCHRS	Elora	227	2	12	5	SCHRS5	SCHRS5	CR5B	8	196	198	200		227	710	739.75	781.5	1212.5					2.62092
2015	SCHRS	Elora	228	2	12	6	SCHRS6	SCHRS6	Emmit	9
2015	SCHRS	Elora	229	2	12	11	SCHRS11	SCHRS11	RC5D	9	199	202	204		232	760.25	814.25	840.75	1306.25					1.70416
2015	SCHRS	Elora	230	2	12	29	SCHRS29	SCHRS29	Thatcher	9	198	201	202		233	739.75	798.5	814.25	1320					2.46532
2015	SCHRS	Elora	301	1	1	11	SCHRS11	SCHRS11	RC5D	7	198	201	202		230	739.75	798.5	814.25	1268.5					1.76603
2015	SCHRS	Elora	302	1	1	23	SCHRS23	SCHRS23	Chinese S	7	193	197	199		231	664.25	722.25	760.25	1289					5.63367
2015	SCHRS	Elora	303	1	1	17	SCHRS17	SCHRS17	TD-C	7	196	201	202		236	710	798.5	814.25	1362.25					4.91189
2015	SCHRS	Elora	304	1	1	14	SCHRS14	SCHRS14	TD-A	7	195	201	203		234	697.5	798.5	827	1334					3.39333
2015	SCHRS	Elora	305	1	1	24	SCHRS24	SCHRS24	Ava	9
2015	SCHRS	Elora	306	1	2	27	SCHRS27	SCHRS27	Wilkin	8	195	197	199		237	697.5	722.25	760.25	1373.25					8.46832
2015	SCHRS	Elora	307	1	2	20	SCHRS20	SCHRS20	TD-E	7	195	202	203		236	697.5	814.25	827	1362.25					4.00825
2015	SCHRS	Elora	308	1	2	3	SCHRS3	SCHRS3	Carberry	8	192	196	198		234	647.75	710	739.75	1334					5.53431
2015	SCHRS	Elora	309	1	2	26	SCHRS26	SCHRS26	Reward	7	192	196	198		231	647.75	710	739.75	1289					4.77315
2015	SCHRS	Elora	310	1	2	16	SCHRS16	SCHRS16	TD-B	8	205	208				857.5	910.5							1.57105
2015	SCHRS	Elora	311	1	3	12	SCHRS12	SCHRS12	Princeton	9
2015	SCHRS	Elora	312	1	3	2	SCHRS2	SCHRS2	Rescue	8	191	195	198		229	632.25	697.5	739.75	1249.25					5.12748
2015	SCHRS	Elora	313	1	3	15	SCHRS15	SCHRS15	Norwell	8	192	196	199		233	647.75	710	760.25	1320					4.52568
2015	SCHRS	Elora	314	1	3	25	SCHRS25	SCHRS25	Manitou	9	198	199	201		231	739.75	760.25	798.5	1289					2.31159
2015	SCHRS	Elora	315	1	3	30	SCHRS30	SCHRS30	Wentworth	9
2015	SCHRS	Elora	316	1	4	28	SCHRS28	SCHRS28	Marquis	9	200	202	205		234	781.5	814.25	857.5	1334					2.31909
2015	SCHRS	Elora	317	1	4	13	SCHRS13	SCHRS13	Tripple D	9	194	198	201		233	679.75	739.75	798.5	1320					3.2396
2015	SCHRS	Elora	318	1	4	21	SCHRS21	SCHRS21	HY162-HRF	9	191	195	198		230	632.25	697.5	739.75	1268.5					6.42295
2015	SCHRS	Elora	319	1	4	19	SCHRS19	SCHRS19	TD-D	8	196	200	202		233	710	781.5	814.25	1320					4.56505
2015	SCHRS	Elora	320	1	4	6	SCHRS6	SCHRS6	Emmit	9
2015	SCHRS	Elora	321	1	5	22	SCHRS22	SCHRS22	TD-F	7	198	199	201		236	739.75	760.25	798.5	1362.25					4.10949
2015	SCHRS	Elora	322	1	5	9	SCHRS9	SCHRS9	AAC Scoti	9	200	202	203		236	781.5	814.25	827	1362.25					7.60405
2015	SCHRS	Elora	323	1	5	29	SCHRS29	SCHRS29	Thatcher	9	199	202	206		232	760.25	814.25	875.75	1306.25					2.24597
2015	SCHRS	Elora	324	1	5	4	SCHRS4	SCHRS4	CR5A	9	194	198	200		230	679.75	739.75	781.5	1268.5					1.85039
2015	SCHRS	Elora	325	1	5	8	SCHRS8	SCHRS8	RC5A	6	196	199	200		235	710	760.25	781.5	1348.5					0.504312
2015	SCHRS	Elora	326	1	6	5	SCHRS5	SCHRS5	CR5B	9	196	199	200		229	710	760.25	781.5	1249.25					2.60592
2015	SCHRS	Elora	327	1	6	1	SCHRS1	SCHRS1	Cadet	9	204	206	207		235	840.75	875.75	892	1348.5					1.49606
2015	SCHRS	Elora	328	1	6	10	SCHRS10	SCHRS10	RC5B	9	192	196	198		233	647.75	710	739.75	1320					5.4237
2015	SCHRS	Elora	329	1	6	18	SCHRS18	SCHRS18	AC Morley	9
2015	SCHRS	Elora	330	1	6	7	SCHRS7	SCHRS7	CR5D	9	199	201	202		236	760.25	798.5	814.25	1362.25					1.45857
2015	SCHRS	Elora	401	2	7	26	SCHRS26	SCHRS26	Reward	7	200	202	204		233	781.5	814.25	840.75	1320					0.828646
2015	SCHRS	Elora	402	2	7	14	SCHRS14	SCHRS14	TD-A	8	196	201	202		236	710	798.5	814.25	1362.25					3.84327
2015	SCHRS	Elora	403	2	7	19	SCHRS19	SCHRS19	TD-D	7	198	202	203		236	739.75	814.25	827	1362.25					3.49269
2015	SCHRS	Elora	404	2	7	25	SCHRS25	SCHRS25	Manitou	8	199	200	202		231	760.25	781.5	814.25	1289					2.54968
2015	SCHRS	Elora	405	2	7	7	SCHRS7	SCHRS7	CR5D	8	199	202	204		233	760.25	814.25	840.75	1320					1.28984
2015	SCHRS	Elora	406	2	8	2	SCHRS2	SCHRS2	Rescue	8	193	196	199		233	664.25	710	760.25	1320					4.9775
2015	SCHRS	Elora	407	2	8	11	SCHRS11	SCHRS11	RC5D	8	198	200	202		232	739.75	781.5	814.25	1306.25					1.53356
2015	SCHRS	Elora	408	2	8	9	SCHRS9	SCHRS9	AAC Scoti	9	200	202	205		234	781.5	814.25	857.5	1334					5.52306
2015	SCHRS	Elora	409	2	8	13	SCHRS13	SCHRS13	Tripple D	9	194	199	200		233	679.75	760.25	781.5	1320					3.56205
2015	SCHRS	Elora	410	2	8	1	SCHRS1	SCHRS1	Cadet	9	203	206	207		235	827	875.75	892	1348.5					1.69479
2015	SCHRS	Elora	411	2	9	3	SCHRS3	SCHRS3	Carberry	9	191	194	199		235	632.25	679.75	760.25	1348.5					3.98013
2015	SCHRS	Elora	412	2	9	17	SCHRS17	SCHRS17	TD-C	9	198	201	202		236	739.75	798.5	814.25	1362.25					4.84814
2015	SCHRS	Elora	413	2	9	4	SCHRS4	SCHRS4	CR5A	5	193	199	200		233	664.25	760.25	781.5	1320					2.16723
2015	SCHRS	Elora	414	2	9	15	SCHRS15	SCHRS15	Norwell	9	193	197	200		233	664.25	722.25	781.5	1320					7.60967
2015	SCHRS	Elora	415	2	9	18	SCHRS18	SCHRS18	AC Morley	9
2015	SCHRS	Elora	416	2	10	20	SCHRS20	SCHRS20	TD-E	9	198	201	202		235	739.75	798.5	814.25	1348.5					4.4282
2015	SCHRS	Elora	417	2	10	23	SCHRS23	SCHRS23	Chinese S	8	193	195	199		233	664.25	697.5	760.25	1320					5.6093
2015	SCHRS	Elora	418	2	10	29	SCHRS29	SCHRS29	Thatcher	9	199	201	203		233	760.25	798.5	827	1320					1.77165
2015	SCHRS	Elora	419	2	10	21	SCHRS21	SCHRS21	HY162-HRF	8	192	196	199		231	647.75	710	760.25	1289					6.83915
2015	SCHRS	Elora	420	2	10	10	SCHRS10	SCHRS10	RC5B	8	192	196	198		232	647.75	710	739.75	1306.25					5.32058
2015	SCHRS	Elora	421	2	11	16	SCHRS16	SCHRS16	TD-B	9														1.50731
2015	SCHRS	Elora	422	2	11	24	SCHRS24	SCHRS24	Ava	9
2015	SCHRS	Elora	423	2	11	6	SCHRS6	SCHRS6	Emmit	9														0.0187477
2015	SCHRS	Elora	424	2	11	30	SCHRS30	SCHRS30	Wentworth	9
2015	SCHRS	Elora	425	2	11	8	SCHRS8	SCHRS8	RC5A	7	193	198	200		232	664.25	739.75	781.5	1306.25					5.24184
2015	SCHRS	Elora	426	2	12	12	SCHRS12	SCHRS12	Princeton	9
2015	SCHRS	Elora	427	2	12	27	SCHRS27	SCHRS27	Wilkin	9	196	198	200		233	710	739.75	781.5	1320					3.94451
2015	SCHRS	Elora	428	2	12	22	SCHRS22	SCHRS22	TD-F	9	198	201	202		236	739.75	798.5	814.25	1362.25					5.36933
2015	SCHRS	Elora	429	2	12	28	SCHRS28	SCHRS28	Marquis	9	200	203	206		233	781.5	827	875.75	1320					1.74728
2015	SCHRS	Elora	430	2	12	5	SCHRS5	SCHRS5	CR5B	9	196	199	200		227	710	760.25	781.5	1212.5					1.62355
2015	VRN144	Elora	1001	1	1	16	VRN14416	VRN14416	BALITUS	6	161	167	169	0	220	515.15	596	621.95	1327.9	69.3333						____________________________________________________
2015	VRN144	Elora	1002	1	1	47	VRN14447	VRN14447	CM7363	9	153	158	162	1	207	421	474.9	527.3	1137.2	65.6667					33.3
2015	VRN144	Elora	1003	1	1	23	VRN14423	VRN14423	CFBA1409	10	151	157	162	1	200	406	464.6	527.3	1037.8	72	10	1			36.1
2015	VRN144	Elora	1004	1	1	81	VRN14481	VRN14481	Karl-92	8	151	156	161	1	200	406	455.4	515.15	1037.8	62.6667	10	2			28.7
2015	VRN144	Elora	1005	1	1	44	VRN14444	VRN14444	CM249	8	154	161	162	1	205	430.2	515.15	527.3	1103.8	61.6667	2	1			34.8
2015	VRN144	Elora	1006	1	1	111	VRN144111	VRN144111	OAC Flight	4	158	163	166	1	207	474.9	538.05	582.85	1137.2	63.3333					31.7
2015	VRN144	Elora	1007	1	1	62	VRN14462	VRN14462	DENW1043	9	154	158	163	1	202	430.2	474.9	538.05	1066.5	69	10	2			30.7
2015	VRN144	Elora	1008	1	1	135	VRN144135	VRN144135	WB425	6	155	160	163	1	212	440.9	500.9	538.05	11352.65.6	73.3333	2	3			32.8
2015	VRN144	Elora	1009	1	1	54	VRN14454	VRN14454	DCNW1024	7	155	160	165	1	208	440.9	500.9	565.15	1155	72.6667	8	1			36.3
2015	VRN144	Elora	1010	1	1	85	VRN14485	VRN14485	LN609	5	160	166	168	1	212	500.9	582.85	608.35	11352.65.6	81.3333					35.4
2015	VRN144	Elora	1011	1	1	27	VRN14427	VRN14427	CFBA1506	10	155	159	162	1	200	440.9	489.25	527.3	1037.8	68.6667	8	1			28
2015	VRN144	Elora	1012	1	1	73	VRN14473	VRN14473	Emperor	8	154	160	163	2	207	430.2	500.9	538.05	1137.2	78	2	2
2015	VRN144	Elora	1013	1	2	59	VRN14459	VRN14459	DENW1014	8	154	158	163	1	205	430.2	474.9	538.05	1103.8	66	10	2			36.7
2015	VRN144	Elora	1014	1	2	28	VRN14428	VRN14428	CFBA1507	8	150	154	159	1	196	402.4	430.2	489.25	975.4	63.3333	5	3			31
2015	VRN144	Elora	1015	1	2	36	VRN14436	VRN14436	CM15-001	8	155	161	162	0	205	440.9	515.15	527.3	1103.8	78.6667	5	1			31.4
2015	VRN144	Elora	1016	1	2	134	VRN144134	VRN144134	Wave	8	156	161	164	0	208	455.4	515.15	550.7	1155	80	4	1			34.4
2015	VRN144	Elora	1017	1	2	1	VRN1441	VRN1441	25R34	8	156	160	162	1	201	455.4	500.9	527.3	1052.85	70.6667	2	2			33
2015	VRN144	Elora	1018	1	2	139	VRN144139	VRN144139	YW12Q	6	156	161	164	1	208	455.4	515.15	550.7	1155	63					34.6
2015	VRN144	Elora	1019	1	2	99	VRN14499	VRN14499	NC14C-001	6	162	167	170	1	210	527.3	596	634.1	1192	78	2	2			36
2015	VRN144	Elora	1020	1	2	108	VRN144108	VRN144108	NC15C-002	6	156	162	164	0	210	455.4	527.3	550.7	1192	78.6667	3	1			39.3
2015	VRN144	Elora	1021	1	2	12	VRN14412	VRN14412	ACS10188	9	158	162	164	1	206	474.9	527.3	550.7	1121.1	59.3333	6	2			31.7
2015	VRN144	Elora	1022	1	2	49	VRN14449	VRN14449	DBNW1007	5	155	167	170	1	213	440.9	596	634.1	1236.2	75.3333	3	2			37.6
2015	VRN144	Elora	1023	1	2	32	VRN14432	VRN14432	CFBA1511	6	158	160	163	1	205	474.9	500.9	538.05	1103.8	65.6667	5	2			30.2	some plsnts without awns
2015	VRN144	Elora	1024	1	2	86	VRN14486	VRN14486	LN610	7	160	166	168	1	208	500.9	582.85	608.35	1155	87.3333					37.5
2015	VRN144	Elora	1025	1	3	78	VRN14478	VRN14478	Harvard	7	155	158	163	0	204	440.9	474.9	538.05	1090.8	72	7	2			34.3
2015	VRN144	Elora	1026	1	3	109	VRN144109	VRN144109	NC15C-003	10	156	160	163	0	207	455.4	500.9	538.05	1137.2	79					42.9
2015	VRN144	Elora	1027	1	3	61	VRN14461	VRN14461	DENW1031	5	153	158	162	1	201	421	474.9	527.3	1052.85	62.3333	5	1			33.7
2015	VRN144	Elora	1028	1	3	112	VRN144112	VRN144112	Priesley	6	156	163	165	0	207	455.4	538.05	565.15	1137.2	69					36.6
2015	VRN144	Elora	1029	1	3	120	VRN144120	VRN144120	PW13A-087	4	169	178	180	1	222	621.95	741.3	763.55	1352.65	74.6667	2	3
2015	VRN144	Elora	1030	1	3	18	VRN14418	VRN14418	BRANSON	5	154	157	162	0	208	430.2	464.6	527.3	1155	68					32.8
2015	VRN144	Elora	1031	1	3	119	VRN144119	VRN144119	PW13A-073	3	166	173	173	1	222	582.85	677.95	677.95	1352.65	69.3333					27.6	anthesis and heading are close together
2015	VRN144	Elora	1032	1	3	110	VRN144110	VRN144110	NC15G-001	7	155	159	164	0	210	440.9	489.25	550.7	1192	75	8	1			33.4
2015	VRN144	Elora	1033	1	3	91	VRN14491	VRN14491	LP404	7	158	164	167	1	210	474.9	550.7	596	1192	74.3333	10	3
2015	VRN144	Elora	1034	1	3	6	VRN1446	VRN1446	A05-45-23	6	158	165	168	1	211	474.9	565.15	608.35	1207.9	78	1	1			34.1
2015	VRN144	Elora	1035	1	3	56	VRN14456	VRN14456	DCNW1077	8	161	165	168	0	215	515.15	565.15	608.35	1265.75	74.6667	4	2			32.6
2015	VRN144	Elora	1036	1	3	113	VRN144113	VRN144113	Princeton	8	156	160	163	0	205	455.4	500.9	538.05	1103.8	82	3	2			34.6
2015	VRN144	Elora	1037	1	4	8	VRN1448	VRN1448	AC MacKinnon	5	157	163	167	0	208	464.6	538.05	596	1155	83.6667	3	2
2015	VRN144	Elora	1038	1	4	63	VRN14463	VRN14463	DENW1044	8	162	166	169	0	214	527.3	582.85	621.95	1250.75	87	8	1			35.5
2015	VRN144	Elora	1039	1	4	90	VRN14490	VRN14490	LP245	4	162	168	170	1	214	527.3	608.35	634.1	1250.75	76.3333	8	2			24.5
2015	VRN144	Elora	1040	1	4	39	VRN14439	VRN14439	CM15-004	7	158	163	164	1	201	474.9	538.05	550.7	1052.85	73.6667					28.6
2015	VRN144	Elora	1041	1	4	87	VRN14487	VRN14487	LN611	9	160	164	168	1	209	500.9	550.7	608.35	1172.8	87					29.5
2015	VRN144	Elora	1042	1	4	129	VRN144129	VRN144129	UGRC GL96	8	154	160	162	1	208	430.2	500.9	527.3	1155	73	6	1			35.2
2015	VRN144	Elora	1043	1	4	4	VRN1444	VRN1444	25R46	7	156	161	164	1	209	455.4	515.15	550.7	1172.8	65					33.7
2015	VRN144	Elora	1044	1	4	10	VRN14410	VRN14410	AC Sampson	10	159	164	167	2	206	489.25	550.7	596	1121.1	77	5	2			35.2
2015	VRN144	Elora	1045	1	4	31	VRN14431	VRN14431	CFBA1510	7	156	160	165	1	210	455.4	500.9	565.15	1192	74.3333	2	1			34.9
2015	VRN144	Elora	1046	1	4	137	VRN144137	VRN144137	XW13S	8	156	163	166	1	208	455.4	538.05	582.85	1155	65.3333					35
2015	VRN144	Elora	1047	1	4	57	VRN14457	VRN14457	DCNW2017	8	163	172	170	1	215	538.05	661.8	634.1	1265.75	73					35.3	anthesis before heading
2015	VRN144	Elora	1048	1	4	122	VRN144122	VRN144122	PW13A-140	4	165	172	174	1	223	565.15	661.8	690.65	1366.55	73						variable plot
2015	VRN144	Elora	1049	1	5	71	VRN14471	VRN14471	DENW3074	7	160	164	167	1	208	500.9	550.7	596	1155	77	10	1			28.8
2015	VRN144	Elora	1050	1	5	37	VRN14437	VRN14437	CM15-002	6	154	158	162	0	205	430.2	474.9	527.3	1103.8	74.3333					30.4
2015	VRN144	Elora	1051	1	5	69	VRN14469	VRN14469	DENW3008	9	154	157	164	1	205	430.2	464.6	550.7	1103.8	69	3	1			35.1
2015	VRN144	Elora	1052	1	5	20	VRN14420	VRN14420	CFBA1110	9	152	158	160	2	204	412.1	474.9	500.9	1090.8	63.6667					35.5
2015	VRN144	Elora	1053	1	5	133	VRN144133	VRN144133	Venture	9	159	164	167	1	212	489.25	550.7	596	11352.65.6	62					31.5
2015	VRN144	Elora	1054	1	5	70	VRN14470	VRN14470	DENW3058	7	162	166	170	1	211	527.3	582.85	634.1	1207.9	79.3333	5	2			31.7
2015	VRN144	Elora	1055	1	5	3	VRN1443	VRN1443	25R40	7	156	161	164	1	206	455.4	515.15	550.7	1121.1	58	8	1			30.1
2015	VRN144	Elora	1056	1	5	30	VRN14430	VRN14430	CFBA1509	6	151	158	160	1	210	406	474.9	500.9	1192	66.3333					34
2015	VRN144	Elora	1057	1	5	35	VRN14435	VRN14435	CM1163	6	158	164	166	1	210	474.9	550.7	582.85	1192	78.6667	1	1			28.1
2015	VRN144	Elora	1058	1	5	131	VRN144131	VRN144131	UGRCDH5-15	6	158	163	167	0	217	474.9	538.05	596	1290.15	73.3333					35.5
2015	VRN144	Elora	1059	1	5	46	VRN14446	VRN14446	CM614	8	157	162	165	0	210	464.6	527.3	565.15	1192	80.3333					37
2015	VRN144	Elora	1060	1	5	25	VRN14425	VRN14425	CFBA1504	8	160	166	169	0	208	500.9	582.85	621.95	1155	80					34.7
2015	VRN144	Elora	1061	1	6	89	VRN14489	VRN14489	LP069	2	166	169	172	1	221	582.85	621.95	661.8	1341.05	84.6667	1	1			30.4
2015	VRN144	Elora	1062	1	6	130	VRN144130	VRN144130	UGRC Ring	10	154	158	163	1	201	430.2	474.9	538.05	1052.85	78	10	1			31.9
2015	VRN144	Elora	1063	1	6	52	VRN14452	VRN14452	DBNW3005	9	162	166	169	0	208	527.3	582.85	621.95	1155	81.6667	10	1
2015	VRN144	Elora	1064	1	6	142	VRN144142	VRN144142	SC-15110	8	155	159	163	1	203	440.9	489.25	538.05	1078.35	63					29.4
2015	VRN144	Elora	1065	1	6	38	VRN14438	VRN14438	CM15-003	7	157	162	165	2	210	464.6	527.3	565.15	1192	72.3333	1	1			30.6
2015	VRN144	Elora	1066	1	6	60	VRN14460	VRN14460	DENW1019	7	154	158	162	1	210	430.2	474.9	527.3	1192	73					36
2015	VRN144	Elora	1067	1	6	118	VRN144118	VRN144118	PW13A-050	5	166	173	173	1	223	582.85	677.95	677.95	1366.55	76.6667					27.9
2015	VRN144	Elora	1068	1	6	48	VRN14448	VRN14448	DANW4002	7	162	168	169	1	210	527.3	608.35	621.95	1192	80.3333					35.5
2015	VRN144	Elora	1069	1	6	115	VRN144115	VRN144115	PRO 81	5	158	162	167	1	212	474.9	527.3	596	11352.65.6	76.6667					36.9
2015	VRN144	Elora	1070	1	6	102	VRN144102	VRN144102	NC14G-001	8	154	159	163	0	210	430.2	489.25	538.05	1192	77.6667					32.1
2015	VRN144	Elora	1071	1	6	82	VRN14482	VRN14482	Keldin	8	160	166	168	1	211	500.9	582.85	608.35	1207.9	74.6667	2	1			33.3
2015	VRN144	Elora	1072	1	6	24	VRN14424	VRN14424	CFBA1503	6	162	168	169	1	215	527.3	608.35	621.95	1265.75	80.3333					39.9	flat
2015	VRN144	Elora	1073	1	7	141	VRN144141	VRN144141	YW14B	8	156	160	165	1	210	455.4	500.9	565.15	1192	66.6667					30.5
2015	VRN144	Elora	1074	1	7	128	VRN144128	VRN144128	UGRC GL164	9	155	158	163	0	208	440.9	474.9	538.05	1155	71	10	1			33.1
2015	VRN144	Elora	1075	1	7	83	VRN14483	VRN14483	LN147	9	156	162	165	1	200	455.4	527.3	565.15	1037.8	77	10	2			26.4
2015	VRN144	Elora	1076	1	7	88	VRN14488	VRN14488	LP046	3	163	168	170	1	217	538.05	608.35	634.1	1290.15	77.3333					31.5
2015	VRN144	Elora	1077	1	7	138	VRN144138	VRN144138	YW12M	9	156	160	164	1	208	455.4	500.9	550.7	1155	66.3333					30.7
2015	VRN144	Elora	1078	1	7	29	VRN14429	VRN14429	CFBA1508	6	154	159	162	1	208	430.2	489.25	527.3	1155	62.3333					27.4
2015	VRN144	Elora	1079	1	7	124	VRN144124	VRN144124	SZD 3069	5	157	164	166	1	214	464.6	550.7	582.85	1250.75	64.3333					34.4
2015	VRN144	Elora	1080	1	7	58	VRN14458	VRN14458	DCNW2027	7	159	163	167	0	211	489.25	538.05	596	1207.9	78.6667					35.2
2015	VRN144	Elora	1081	1	7	2	VRN1442	VRN1442	25R39	4	160	166	168	0	215	500.9	582.85	608.35	1265.75	75.3333					34.6
2015	VRN144	Elora	1082	1	7	132	VRN144132	VRN144132	UGRCDH5-28	7	157	163	166	0	211	464.6	538.05	582.85	1207.9	80.3333	1	1			36.1
2015	VRN144	Elora	1083	1	7	143	VRN144143	VRN144143	SC -15112	7	155	160	165	1	206	440.9	500.9	565.15	1121.1	72	10	1			31
2015	VRN144	Elora	1084	1	7	105	VRN144105	VRN144105	NC15A-001	7	156	163	166	1	206	455.4	538.05	582.85	1121.1	85.3333	8	1			46.8
2015	VRN144	Elora	1085	1	8	15	VRN14415	VRN14415	Ava	7	158	163	166	0	210	474.9	538.05	582.85	1192	86	7	1			34.4
2015	VRN144	Elora	1086	1	8	96	VRN14496	VRN14496	LP995F	8	155	159	163	1	202	440.9	489.25	538.05	1066.5	79.3333	10	2			31.1
2015	VRN144	Elora	1087	1	8	55	VRN14455	VRN14455	DCNW1074	6	163	167	170	0	218	538.05	596	634.1	1301.65	92					43.8
2015	VRN144	Elora	1088	1	8	100	VRN144100	VRN144100	NC14C-002	8	158	164	168	1	208	474.9	550.7	608.35	1155	81.3333	4	1			40.7
2015	VRN144	Elora	1089	1	8	126	VRN144126	VRN144126	UGRC GL119	7	155	160	163	0	203	440.9	500.9	538.05	1078.35	75.6667	10	2			30.9
2015	VRN144	Elora	1090	1	8	116	VRN144116	VRN144116	PW13A-048	6	163	171	172	1	222	538.05	646.15	661.8	1352.65	77.3333					30.9
2015	VRN144	Elora	1091	1	8	9	VRN1449	VRN1449	AC Morley	8	160	163	167	0	212	500.9	538.05	596	11352.65.6	98.3333	3	1			41.6
2015	VRN144	Elora	1092	1	8	117	VRN144117	VRN144117	PW13A-049	6	165	172	173	1	221	565.15	661.8	677.95	1341.05	82					30.7
2015	VRN144	Elora	1093	1	8	7	VRN1447	VRN1447	AC Granview	6	159	163	167	0	210	489.25	538.05	596	1192	87	2	1			32.2
2015	VRN144	Elora	1094	1	8	21	VRN14421	VRN14421	CFBA1206	7	153	158	160	0	205	421	474.9	500.9	1103.8	67	3	1			29.8
2015	VRN144	Elora	1095	1	8	51	VRN14451	VRN14451	DBNW1060	7	157	163	165	0	213	464.6	538.05	565.15	1236.2	77.6667	3	2			41.1
2015	VRN144	Elora	1096	1	8	127	VRN144127	VRN144127	UGRC GL133	7	154	158	162	0	206	430.2	474.9	527.3	1121.1	68.3333	8	2			35.3
2015	VRN144	Elora	1097	1	9	72	VRN14472	VRN14472	Emmit	8	156	162	166	0	211	455.4	527.3	582.85	1207.9	78.6667					36.7
2015	VRN144	Elora	1098	1	9	121	VRN144121	VRN144121	PW13A-136	6	166	171	173	1	222	582.85	646.15	677.95	1352.65	82.3333
2015	VRN144	Elora	1099	1	9	107	VRN144107	VRN144107	NC15C-001	8	155	159	163	1	205	440.9	489.25	538.05	1103.8	62.6667	7	2			33.8
2015	VRN144	Elora	1100	1	9	26	VRN14426	VRN14426	CFBA1505	8	152	157	162	1	203	412.1	464.6	527.3	1078.35	64.3333	1	1
2015	VRN144	Elora	1101	1	9	33	VRN14433	VRN14433	CM1011	7	154	160	163	0	208	430.2	500.9	538.05	1155	72	1	2			27.1
2015	VRN144	Elora	1102	1	9	123	VRN144123	VRN144123	PW13K-001	1	164	174	175	1	217	550.7	690.65	703.15	1290.15	71					33.4
2015	VRN144	Elora	1103	1	9	53	VRN14453	VRN14453	DCNW1018	7	155	159	164	0	208	440.9	489.25	550.7	1155	79.6667	2	1			36.8
2015	VRN144	Elora	1104	1	9	65	VRN14465	VRN14465	DENW1135	7	162	167	169	0	215	527.3	596	621.95	1265.75	88					37.7
2015	VRN144	Elora	1105	1	9	93	VRN14493	VRN14493	LP424	2	162	166	170	1	220	527.3	582.85	634.1	1327.9	87.3333
2015	VRN144	Elora	1106	1	9	75	VRN14475	VRN14475	Gallus	8	156	162	165	1	208	455.4	527.3	565.15	1155	75	3	2			38.3
2015	VRN144	Elora	1107	1	9	94	VRN14494	VRN14494	LP529	9	159	164	169	1	210	489.25	550.7	621.95	1192	89.3333	3	1			34
2015	VRN144	Elora	1108	1	9	74	VRN14474	VRN14474	FAUNUS	7	162	168	169	0	220	527.3	608.35	621.95	1327.9	77					34.8
2015	VRN144	Elora	1109	1	10	67	VRN14467	VRN14467	DENW3001	7	155	161	164	1	204	440.9	515.15	550.7	1090.8	73.6667	10	1			35.5
2015	VRN144	Elora	1110	1	10	84	VRN14484	VRN14484	LN155	6	155	159	164	1	201	440.9	489.25	550.7	1052.85	76	10	3
2015	VRN144	Elora	1111	1	10	92	VRN14492	VRN14492	LP421	5	159	165	168	1	214	489.25	565.15	608.35	1250.75	87.6667						mix of awned and awnless mostly awnef
2015	VRN144	Elora	1112	1	10	97	VRN14497	VRN14497	Marker	7	156	160	166	0	208	455.4	500.9	582.85	1155	79.3333	3	1			29.9
2015	VRN144	Elora	1113	1	10	106	VRN144106	VRN144106	NC15A-002	8	161	167	168	0	215	515.15	596	608.35	1265.75	87	10	1			35.9
2015	VRN144	Elora	1114	1	10	40	VRN14440	VRN14440	CM15-005	7	158	166	168	0	217	474.9	582.85	608.35	1290.15	87.3333					32
2015	VRN144	Elora	1115	1	10	104	VRN144104	VRN144104	NC14G-003	8	159	166	168	0	215	489.25	582.85	608.35	1265.75	87.3333					31.7
2015	VRN144	Elora	1116	1	10	114	VRN144114	VRN144114	PRO 77	6	159	166	168	1	223	489.25	582.85	608.35	1366.55	80.6667					37.6
2015	VRN144	Elora	1117	1	10	42	VRN14442	VRN14442	CM2053	7	158	166	168	1	212	474.9	582.85	608.35	11352.65.6	71					31.4
2015	VRN144	Elora	1118	1	10	66	VRN14466	VRN14466	DENW1143	7	158	164	167	1	210	474.9	550.7	596	1192	74.6667
2015	VRN144	Elora	1119	1	10	34	VRN14434	VRN14434	CM1070	8	157	160	164	1	212	464.6	500.9	550.7	11352.65.6	78					34.8
2015	VRN144	Elora	1120	1	10	68	VRN14468	VRN14468	DENW3003	6	163	169	170	1	216	538.05	621.95	634.1	1279.6	99.6667	6	1			43.7
2015	VRN144	Elora	1121	1	11	5	VRN1445	VRN1445	25W31	9	156	160	164	1	210	455.4	500.9	550.7	1192	73					33.7
2015	VRN144	Elora	1122	1	11	17	VRN14417	VRN14417	CM9004	1	166	170	172	1	224	582.85	634.1	661.8	1377.35	69
2015	VRN144	Elora	1123	1	11	64	VRN14464	VRN14464	DENW1076	8	156	161	163	1	208	455.4	515.15	538.05	1155	84.3333	4	2			38.9
2015	VRN144	Elora	1124	1	11	43	VRN14443	VRN14443	CM2215	9	156	162	163	1	210	455.4	527.3	538.05	1192	79	9	1			38.2
2015	VRN144	Elora	1125	1	11	95	VRN14495	VRN14495	LP681	9	163	168	170	1	212	538.05	608.35	634.1	11352.65.6	85					29.6
2015	VRN144	Elora	1126	1	11	19	VRN14419	VRN14419	Carnaval	7	156	160	165	0	207	455.4	500.9	565.15	1137.2	84					32.8
2015	VRN144	Elora	1127	1	11	77	VRN14477	VRN14477	GUIDO	5	157	165	167	1	211	464.6	565.15	596	1207.9	78					29.5
2015	VRN144	Elora	1128	1	11	98	VRN14498	VRN14498	NC13G-009	7	156	162	164	1	208	455.4	527.3	550.7	1155	87	7	2			45.4
2015	VRN144	Elora	1129	1	11	41	VRN14441	VRN14441	CM15-006	9	161	165	168	1	208	515.15	565.15	608.35	1155	90	10	1			33.7	purple around the sheath
2015	VRN144	Elora	1130	1	11	125	VRN144125	VRN144125	UGRC C2-5	8	159	165	167	0	212	489.25	565.15	596	11352.65.6	88	6	1			40.2
2015	VRN144	Elora	1131	1	11	140	VRN144140	VRN144140	YW14A	8	156	160	166	0	208	455.4	500.9	582.85	1155	72.3333	10	3			32.2
2015	VRN144	Elora	1132	1	11	22	VRN14422	VRN14422	CFBA1401	7	156	161	163	1	208	455.4	515.15	538.05	1155	78	1	1			35.9
2015	VRN144	Elora	1133	1	12	76	VRN14476	VRN14476	GAUDIO	5	156	163	166	1	213	455.4	538.05	582.85	1236.2	66					31.5
2015	VRN144	Elora	1134	1	12	14	VRN14414	VRN14414	Arnold	5	157	164	166	1	208	464.6	550.7	582.85	1155	73					31.8
2015	VRN144	Elora	1135	1	12	45	VRN14445	VRN14445	CM5-1074	7	156	162	165	1	211	455.4	527.3	565.15	1207.9	68.6667	7	1			32.6
2015	VRN144	Elora	1136	1	12	101	VRN144101	VRN144101	NC14C-003	8	157	162	164	0	205	464.6	527.3	550.7	1103.8	79.6667	2	2			33.5
2015	VRN144	Elora	1137	1	12	13	VRN14413	VRN14413	ACS57163	7	157	162	165	1	212	464.6	527.3	565.15	11352.65.6	77.3333	8	1
2015	VRN144	Elora	1138	1	12	80	VRN14480	VRN14480	HY 412-SRW	8	160	166	168	0	215	500.9	582.85	608.35	1265.75	87.6667					32.1
2015	VRN144	Elora	1139	1	12	11	VRN14411	VRN14411	ACS10132	7	157	163	167	1	208	464.6	538.05	596	1155	73.6667	7	1
2015	VRN144	Elora	1140	1	12	79	VRN14479	VRN14479	HY 301-HRW	8	157	162	166	0	205	464.6	527.3	582.85	1103.8	81.3333	2	1
2015	VRN144	Elora	1141	1	12	136	VRN144136	VRN144136	HY116-SRW	8	156	160	164	0	208	455.4	500.9	550.7	1155	88.6667					35.4
2015	VRN144	Elora	1142	1	12	50	VRN14450	VRN14450	DBNW1008	7	158	163	169	1	212	474.9	538.05	621.95	11352.65.6	86.6667	9	1			40.1
2015	VRN144	Elora	1143	1	12	144	VRN144144	VRN144144	SC-15115	7	157	163	165	1	214	464.6	538.05	565.15	1250.75	68.3333					32.2
2015	VRN144	Elora	1144	1	12	103	VRN144103	VRN144103	NC14G-002	7	155	160	164	0	210	440.9	500.9	550.7	1192	87.3333					35.8
2015	VRN144	Elora	2001	2	13	2	VRN1442	VRN1442	25R39	5	160	165	168	0	215	500.9	565.15	608.35	1265.75	71.3333	1	1			30.7
2015	VRN144	Elora	2002	2	13	42	VRN14442	VRN14442	CM2053	6	157	163	165	1	208	464.6	538.05	565.15	1155	65.6667					29.5
2015	VRN144	Elora	2003	2	13	93	VRN14493	VRN14493	LP424	2	162	166	170	1	222	527.3	582.85	634.1	1352.65	82.3333
2015	VRN144	Elora	2004	2	13	54	VRN14454	VRN14454	DCNW1024	7	155	160	165	1	208	440.9	500.9	565.15	1155	74.6667					38.1
2015	VRN144	Elora	2005	2	13	115	VRN144115	VRN144115	PRO 81	5	156	160	165	1	208	455.4	500.9	565.15	1155	71.6667					34.6
2015	VRN144	Elora	2006	2	13	7	VRN1447	VRN1447	AC Granview	6	159	165	166	0	208	489.25	565.15	582.85	1155	87	6	1			30.3
2015	VRN144	Elora	2007	2	13	136	VRN144136	VRN144136	HY116-SRW	5	156	160	165	0	208	455.4	500.9	565.15	1155	80.6667	2	1			37.9
2015	VRN144	Elora	2008	2	13	12	VRN14412	VRN14412	ACS10188	6	155	161	163	1	205	440.9	515.15	538.05	1103.8	65					32.3
2015	VRN144	Elora	2009	2	13	41	VRN14441	VRN14441	CM15-006	8	160	164	168	1	207	500.9	550.7	608.35	1137.2	81.6667	2	1			27.6
2015	VRN144	Elora	2010	2	13	31	VRN14431	VRN14431	CFBA1510	5	155	162	166	1	208	440.9	527.3	582.85	1155	68					25.3
2015	VRN144	Elora	2011	2	13	91	VRN14491	VRN14491	LP404	5	157	164	167	1	207	464.6	550.7	596	1137.2	71	1	3			23.6
2015	VRN144	Elora	2012	2	13	35	VRN14435	VRN14435	CM1163	6	157	164	166	1	207	464.6	550.7	582.85	1137.2	73.3333					26.7
2015	VRN144	Elora	2013	2	14	128	VRN144128	VRN144128	UGRC GL164	6	154	158	163	0	208	430.2	474.9	538.05	1155	76					32.1
2015	VRN144	Elora	2014	2	14	84	VRN14484	VRN14484	LN155	5	156	161	164	1	205	455.4	515.15	550.7	1103.8	74	5	3			29.4
2015	VRN144	Elora	2015	2	14	121	VRN144121	VRN144121	PW13A-136	5	166	171	173	1	221	582.85	646.15	677.95	1341.05	80.3333					27.1
2015	VRN144	Elora	2016	2	14	47	VRN14447	VRN14447	CM7363	8	154	161	162	1	208	430.2	515.15	527.3	1155	66.6667					34.1
2015	VRN144	Elora	2017	2	14	130	VRN144130	VRN144130	UGRC Ring	8	153	158	163	1	205	421	474.9	538.05	1103.8	76					32.2
2015	VRN144	Elora	2018	2	14	96	VRN14496	VRN14496	LP995F	7	156	161	164	1	205	455.4	515.15	550.7	1103.8	75.6667	9	2			30.6
2015	VRN144	Elora	2019	2	14	14	VRN14414	VRN14414	Arnold	5	158	163	166	1	205	474.9	538.05	582.85	1103.8	74
2015	VRN144	Elora	2020	2	14	28	VRN14428	VRN14428	CFBA1507	8	150	154	159	1	196	402.4	430.2	489.25	975.4	65					25.7
2015	VRN144	Elora	2021	2	14	17	VRN14417	VRN14417	CM9004	1	163	168	170	1	223	538.05	608.35	634.1	1366.55	68
2015	VRN144	Elora	2022	2	14	63	VRN14463	VRN14463	DENW1044	8	160	165	169	0	217	500.9	565.15	621.95	1290.15	86.3333	2	2			37.3
2015	VRN144	Elora	2023	2	14	109	VRN144109	VRN144109	NC15C-003	9	155	161	164	0	208	440.9	515.15	550.7	1155	76.6667					38.6
2015	VRN144	Elora	2024	2	14	37	VRN14437	VRN14437	CM15-002	8	156	161	163	0	206	455.4	515.15	538.05	1121.1	72.3333					27.4
2015	VRN144	Elora	2025	2	15	105	VRN144105	VRN144105	NC15A-001	6	158	162	166	1	208	474.9	527.3	582.85	1155	77	2	1			32.9
2015	VRN144	Elora	2026	2	15	68	VRN14468	VRN14468	DENW3003	7	164	169	171	1	215	550.7	621.95	646.15	1265.75	96.3333					41.5
2015	VRN144	Elora	2027	2	15	74	VRN14474	VRN14474	FAUNUS	5	162	170	172	0	222	527.3	634.1	661.8	1352.65	80.3333					36.2
2015	VRN144	Elora	2028	2	15	73	VRN14473	VRN14473	Emperor	9	154	159	162	0	206	430.2	489.25	527.3	1121.1	78.3333	9	1			25.8
2015	VRN144	Elora	2029	2	15	24	VRN14424	VRN14424	CFBA1503	8	161	166	168	1	213	515.15	582.85	608.35	1236.2	87.6667					43
2015	VRN144	Elora	2030	2	15	127	VRN144127	VRN144127	UGRC GL133	8	154	159	163	0	205	430.2	489.25	538.05	1103.8	68	8	1			33.9
2015	VRN144	Elora	2031	2	15	103	VRN144103	VRN144103	NC14G-002	7	155	160	164	0	210	440.9	500.9	550.7	1192	83.3333					35.1
2015	VRN144	Elora	2032	2	15	86	VRN14486	VRN14486	LN610	8	160	165	168	1	208	500.9	565.15	608.35	1155	86.6667					31.8
2015	VRN144	Elora	2033	2	15	22	VRN14422	VRN14422	CFBA1401	6	156	162	164	1	210	455.4	527.3	550.7	1192	72.6667					29.4
2015	VRN144	Elora	2034	2	15	122	VRN144122	VRN144122	PW13A-140	5	168	173	174	1	223	608.35	677.95	690.65	1366.55	81.3333					28.2	variable plot
2015	VRN144	Elora	2035	2	15	113	VRN144113	VRN144113	Princeton	8	155	161	163	0	207	440.9	515.15	538.05	1137.2	80.3333	7	1			33.7
2015	VRN144	Elora	2036	2	15	25	VRN14425	VRN14425	CFBA1504	8	160	167	168	0	208	500.9	596	608.35	1155	76.3333					30.6
2015	VRN144	Elora	2037	2	16	58	VRN14458	VRN14458	DCNW2027	7	158	163	167	0	212	474.9	538.05	596	11352.65.6	79.3333					35.2
2015	VRN144	Elora	2038	2	16	114	VRN144114	VRN144114	PRO 77	6	159	166	168	1	215	489.25	582.85	608.35	1265.75	75					35.7
2015	VRN144	Elora	2039	2	16	65	VRN14465	VRN14465	DENW1135	6	160	168	169	0	215	500.9	608.35	621.95	1265.75	84.6667					38.9
2015	VRN144	Elora	2040	2	16	135	VRN144135	VRN144135	WB425	6	155	159	166	1	215	440.9	489.25	582.85	1265.75	74.3333					33.7
2015	VRN144	Elora	2041	2	16	48	VRN14448	VRN14448	DANW4002	8	163	172	170	1	208	538.05	661.8	634.1	1155	86.3333					37.2	anthesis before heading
2015	VRN144	Elora	2042	2	16	117	VRN144117	VRN144117	PW13A-049	6	165	172	173	1	222	565.15	661.8	677.95	1352.65	82.3333					32.5
2015	VRN144	Elora	2043	2	16	79	VRN14479	VRN14479	HY 301-HRW	7	157	163	166	0	205	464.6	538.05	582.85	1103.8	74.6667					26
2015	VRN144	Elora	2044	2	16	108	VRN144108	VRN144108	NC15C-002	8	156	161	165	0	210	455.4	515.15	565.15	1192	80.6667	8	1			36.9
2015	VRN144	Elora	2045	2	16	98	VRN14498	VRN14498	NC13G-009	6	156	163	165	1	210	455.4	538.05	565.15	1192	83.6667	6	2			42.7
2015	VRN144	Elora	2046	2	16	10	VRN14410	VRN14410	AC Sampson	8	159	166	168	2	207	489.25	582.85	608.35	1137.2	77.3333	1	3			35.3
2015	VRN144	Elora	2047	2	16	110	VRN144110	VRN144110	NC15G-001	7	155	159	164	0	212	440.9	489.25	550.7	11352.65.6	71	1	1			34.1
2015	VRN144	Elora	2048	2	16	30	VRN14430	VRN14430	CFBA1509	6	152	157	162	1	212	412.1	464.6	527.3	11352.65.6	64.6667					30.6
2015	VRN144	Elora	2049	2	17	29	VRN14429	VRN14429	CFBA1508	7	154	160	164	1	208	430.2	500.9	550.7	1155	65.3333					35.9
2015	VRN144	Elora	2050	2	17	40	VRN14440	VRN14440	CM15-005	7	159	165	168	0	217	489.25	565.15	608.35	1290.15	80.3333					36.4
2015	VRN144	Elora	2051	2	17	123	VRN144123	VRN144123	PW13K-001	1	165	176	178	1	222	565.15	717.9	741.3	1352.65	66.6667					27.2
2015	VRN144	Elora	2052	2	17	111	VRN144111	VRN144111	OAC Flight	5	158	164	168	1	212	474.9	550.7	608.35	11352.65.6	71.3333					29.9
2015	VRN144	Elora	2053	2	17	60	VRN14460	VRN14460	DENW1019	8	154	159	163	1	210	430.2	489.25	538.05	1192	77	5	1			34.6
2015	VRN144	Elora	2054	2	17	116	VRN144116	VRN144116	PW13A-048	5	166	172	173	1	222	582.85	661.8	677.95	1352.65	80					31.2
2015	VRN144	Elora	2055	2	17	80	VRN14480	VRN14480	HY 412-SRW	7	159	166	168	2	214	489.25	582.85	608.35	1250.75	84.3333					37.2
2015	VRN144	Elora	2056	2	17	139	VRN144139	VRN144139	YW12Q	7	154	160	163	1	212	430.2	500.9	538.05	11352.65.6	68.6667					34.1
2015	VRN144	Elora	2057	2	17	19	VRN14419	VRN14419	Carnaval	6	154	160	163	0	210	430.2	500.9	538.05	1192	77	1	1			29.9
2015	VRN144	Elora	2058	2	17	129	VRN144129	VRN144129	UGRC GL96	8	155	160	163	1	210	440.9	500.9	538.05	1192	75.3333					36.5
2015	VRN144	Elora	2059	2	17	18	VRN14418	VRN14418	BRANSON	7	153	157	162	0	210	421	464.6	527.3	1192	71.6667					29.2
2015	VRN144	Elora	2060	2	17	70	VRN14470	VRN14470	DENW3058	7	162	167	168	1	212	527.3	596	608.35	11352.65.6	75.6667	1	1			33.7
2015	VRN144	Elora	2061	2	18	83	VRN14483	VRN14483	LN147	8	157	161	165	1	201	464.6	515.15	565.15	1052.85	83	10	3			32
2015	VRN144	Elora	2062	2	18	92	VRN14492	VRN14492	LP421	5	162	166	168	1	215	527.3	582.85	608.35	1265.75	86					32.5	contaminated, awned and awnless heads
2015	VRN144	Elora	2063	2	18	107	VRN144107	VRN144107	NC15C-001	6	153	158	162	1	205	421	474.9	527.3	1103.8	64.3333					35.6
2015	VRN144	Elora	2064	2	18	23	VRN14423	VRN14423	CFBA1409	7	152	158	163	1	201	412.1	474.9	538.05	1052.85	74	10	2			32.7
2015	VRN144	Elora	2065	2	18	52	VRN14452	VRN14452	DBNW3005	7	162	166	169	0	211	527.3	582.85	621.95	1207.9	84	9	2			36.2
2015	VRN144	Elora	2066	2	18	55	VRN14455	VRN14455	DCNW1074	6	166	170	172	2	223	582.85	634.1	661.8	1366.55	89.6667					39.7
2015	VRN144	Elora	2067	2	18	45	VRN14445	VRN14445	CM5-1074	6	153	159	162	1	212	421	489.25	527.3	11352.65.6	69	3	2			29.3
2015	VRN144	Elora	2068	2	18	36	VRN14436	VRN14436	CM15-001	8	153	159	162	0	208	421	489.25	527.3	1155	76					27.7
2015	VRN144	Elora	2069	2	18	64	VRN14464	VRN14464	DENW1076	6	154	161	162	1	211	430.2	515.15	527.3	1207.9	80.3333	1	1			36.6
2015	VRN144	Elora	2070	2	18	90	VRN14490	VRN14490	LP245	5	163	168	170	1	222	538.05	608.35	634.1	1352.65	75					30
2015	VRN144	Elora	2071	2	18	61	VRN14461	VRN14461	DENW1031	5	152	160	163	1	206	412.1	500.9	538.05	1121.1	59.3333					32.7
2015	VRN144	Elora	2072	2	18	69	VRN14469	VRN14469	DENW3008	7	154	159	165	1	210	430.2	489.25	565.15	1192	69.6667					38
2015	VRN144	Elora	2073	2	19	124	VRN144124	VRN144124	SZD 3069	5	156	164	166	1	221	455.4	550.7	582.85	1341.05	68.3333					36.6
2015	VRN144	Elora	2074	2	19	104	VRN144104	VRN144104	NC14G-003	8	159	165	168	2	215	489.25	565.15	608.35	1265.75	85.3333	1	1			34.4
2015	VRN144	Elora	2075	2	19	53	VRN14453	VRN14453	DCNW1018	6	155	159	163	0	208	440.9	489.25	538.05	1155	78	7	1			35.7
2015	VRN144	Elora	2076	2	19	62	VRN14462	VRN14462	DENW1043	8	153	158	161	1	201	421	474.9	515.15	1052.85	74.3333	4	2			35.1
2015	VRN144	Elora	2077	2	19	118	VRN144118	VRN144118	PW13A-050	6	166	172	173	1	222	582.85	661.8	677.95	1352.65	83					31.3
2015	VRN144	Elora	2078	2	19	9	VRN1449	VRN1449	AC Morley	7	158	164	167	0	212	474.9	550.7	596	11352.65.6	100.667					42.3
2015	VRN144	Elora	2079	2	19	11	VRN14411	VRN14411	ACS10132	6	158	163	166	1	212	474.9	538.05	582.85	11352.65.6	70					38.4
2015	VRN144	Elora	2080	2	19	99	VRN14499	VRN14499	NC14C-001	7	160	163	168	1	210	500.9	538.05	608.35	1192	79					33.8
2015	VRN144	Elora	2081	2	19	77	VRN14477	VRN14477	GUIDO	6	157	164	166	1	212	464.6	550.7	582.85	11352.65.6	74.6667					36.9
2015	VRN144	Elora	2082	2	19	4	VRN1444	VRN1444	25R46	6	157	163	165	1	214	464.6	538.05	565.15	1250.75	64.3333					33.9
2015	VRN144	Elora	2083	2	19	119	VRN144119	VRN144119	PW13A-073	4	167	174	173	1	223	596	690.65	677.95	1366.55	72.6667
2015	VRN144	Elora	2084	2	19	3	VRN1443	VRN1443	25R40	7	156	161	165	1	211	455.4	515.15	565.15	1207.9	59					36.4
2015	VRN144	Elora	2085	2	20	132	VRN144132	VRN144132	UGRCDH5-28	8	158	163	167	0	213	474.9	538.05	596	1236.2	83.6667	1	1			35.1
2015	VRN144	Elora	2086	2	20	66	VRN14466	VRN14466	DENW1143	7	158	164	167	1	212	474.9	550.7	596	11352.65.6	74					39.2
2015	VRN144	Elora	2087	2	20	75	VRN14475	VRN14475	Gallus	8	156	162	164	1	208	455.4	527.3	550.7	1155	73.6667					30.1
2015	VRN144	Elora	2088	2	20	85	VRN14485	VRN14485	LN609	7	161	166	170	1	215	515.15	582.85	634.1	1265.75	87					32.3
2015	VRN144	Elora	2089	2	20	102	VRN144102	VRN144102	NC14G-001	7	154	158	162	0	210	430.2	474.9	527.3	1192	77	7	1			33.6
2015	VRN144	Elora	2090	2	20	21	VRN14421	VRN14421	CFBA1206	8	153	158	160	0	210	421	474.9	500.9	1192	69					33.2
2015	VRN144	Elora	2091	2	20	50	VRN14450	VRN14450	DBNW1008	6	158	163	167	1	215	474.9	538.05	596	1265.75	91	7	2			39.2
2015	VRN144	Elora	2092	2	20	49	VRN14449	VRN14449	DBNW1007	6	163	167	170	1	215	538.05	596	634.1	1265.75	83.3333	3	2			38.1
2015	VRN144	Elora	2093	2	20	125	VRN144125	VRN144125	UGRC C2-5	8	160	167	168	0	215	500.9	596	608.35	1265.75	89.6667	2	1			39.2
2015	VRN144	Elora	2094	2	20	137	VRN144137	VRN144137	XW13S	7	156	162	165	1	212	455.4	527.3	565.15	11352.65.6	65.3333					34.3
2015	VRN144	Elora	2095	2	20	6	VRN1446	VRN1446	A05-45-23	6	157	165	168	1	216	464.6	565.15	608.35	1279.6	76					28.1
2015	VRN144	Elora	2096	2	20	131	VRN144131	VRN144131	UGRCDH5-15	6	157	162	167	0	215	464.6	527.3	596	1265.75	76.6667					33.4
2015	VRN144	Elora	2097	2	21	143	VRN144143	VRN144143	SC -15112	8	155	160	164	1	206	440.9	500.9	550.7	1121.1	75.3333	5	1			29.5
2015	VRN144	Elora	2098	2	21	34	VRN14434	VRN14434	CM1070	8	155	159	164	1	210	440.9	489.25	550.7	1192	76.3333	3	1			35.1
2015	VRN144	Elora	2099	2	21	94	VRN14494	VRN14494	LP529	9	159	164	168	1	208	489.25	550.7	608.35	1155	90.3333	1	1			34.6
2015	VRN144	Elora	2100	2	21	27	VRN14427	VRN14427	CFBA1506	9	155	158	163	1	200	440.9	474.9	538.05	1037.8	71.6667	10	1			34.6
2015	VRN144	Elora	2101	2	21	82	VRN14482	VRN14482	Keldin	8	158	166	168	1	210	474.9	582.85	608.35	1192	80.3333	1	1			38.6
2015	VRN144	Elora	2102	2	21	51	VRN14451	VRN14451	DBNW1060	7	158	163	165	0	215	474.9	538.05	565.15	1265.75	77	3	1			42.6
2015	VRN144	Elora	2103	2	21	144	VRN144144	VRN144144	SC-15115	6	154	160	163	1	212	430.2	500.9	538.05	11352.65.6	68.3333					31.8
2015	VRN144	Elora	2104	2	21	32	VRN14432	VRN14432	CFBA1511	7	155	159	163	1	208	440.9	489.25	538.05	1155	69.3333					35.5	contaminated awned awnless
2015	VRN144	Elora	2105	2	21	140	VRN144140	VRN144140	YW14A	7	156	160	165	0	206	455.4	500.9	565.15	1121.1	70.3333	5	3			30.9
2015	VRN144	Elora	2106	2	21	57	VRN14457	VRN14457	DCNW2017	6	166	172	173	1	223	582.85	661.8	677.95	1366.55	76.3333					37.7
2015	VRN144	Elora	2107	2	21	56	VRN14456	VRN14456	DCNW1077	6	160	165	168	2	217	500.9	565.15	608.35	1290.15	81.6667					27.2
2015	VRN144	Elora	2108	2	21	46	VRN14446	VRN14446	CM614	7	157	162	164	0	215	464.6	527.3	550.7	1265.75	77.6667					32.9
2015	VRN144	Elora	2109	2	22	88	VRN14488	VRN14488	LP046	5	163	170	172	1	215	538.05	634.1	661.8	1265.75	61.6667					28.3
2015	VRN144	Elora	2110	2	22	97	VRN14497	VRN14497	Marker	6	157	162	166	0	213	464.6	527.3	582.85	1236.2	79					31.1
2015	VRN144	Elora	2111	2	22	26	VRN14426	VRN14426	CFBA1505	7	153	158	162	1	201	421	474.9	527.3	1052.85	64.3333	1	1			28.2
2015	VRN144	Elora	2112	2	22	81	VRN14481	VRN14481	Karl-92	9	151	156	158	1	200	406	455.4	474.9	1037.8	74	10	1			34.1
2015	VRN144	Elora	2113	2	22	142	VRN144142	VRN144142	SC-15110	6	155	161	163	1	205	440.9	515.15	538.05	1103.8	66.3333					30.5
2015	VRN144	Elora	2114	2	22	100	VRN144100	VRN144100	NC14C-002	9	160	165	168	1	208	500.9	565.15	608.35	1155	86.3333	8	1			40.3
2015	VRN144	Elora	2115	2	22	101	VRN144101	VRN144101	NC14C-003	8	156	160	163	2	202	455.4	500.9	538.05	1066.5	73.6667	10	1			35.6	one plant has headed before the rest have booted
2015	VRN144	Elora	2116	2	22	134	VRN144134	VRN144134	Wave	7	155	160	165	0	212	440.9	500.9	565.15	11352.65.6	78					34.8
2015	VRN144	Elora	2117	2	22	43	VRN14443	VRN14443	CM2215	7	156	160	163	1	212	455.4	500.9	538.05	11352.65.6	79.3333	8	1			34.2
2015	VRN144	Elora	2118	2	22	39	VRN14439	VRN14439	CM15-004	6	158	164	167	1	207	474.9	550.7	596	1137.2	74					33.1
2015	VRN144	Elora	2119	2	22	112	VRN144112	VRN144112	Priesley	6	152	163	165	0	214	412.1	538.05	565.15	1250.75	66.3333					34
2015	VRN144	Elora	2120	2	22	20	VRN14420	VRN14420	CFBA1110	8	155	157	159	2	205	440.9	464.6	489.25	1103.8	66.3333					31.8
2015	VRN144	Elora	2121	2	23	141	VRN144141	VRN144141	YW14B	7	155	160	164	1	212	440.9	500.9	550.7	11352.65.6	68.3333					30.4
2015	VRN144	Elora	2122	2	23	67	VRN14467	VRN14467	DENW3001	6	155	160	164	1	201	440.9	500.9	550.7	1052.85	78.6667	6	2			33.9
2015	VRN144	Elora	2123	2	23	72	VRN14472	VRN14472	Emmit	7	155	161	165	0	212	440.9	515.15	565.15	11352.65.6	79.3333					28.1
2015	VRN144	Elora	2124	2	23	16	VRN14416	VRN14416	BALITUS	5	159	166	168	0	222	489.25	582.85	608.35	1352.65	72.6667					28.1
2015	VRN144	Elora	2125	2	23	89	VRN14489	VRN14489	LP069	4	166	169	172	1	222	582.85	621.95	661.8	1352.65	89					23.3
2015	VRN144	Elora	2126	2	23	15	VRN14415	VRN14415	Ava	7	158	163	167	0	213	474.9	538.05	596	1236.2	91	2	1			37.8
2015	VRN144	Elora	2127	2	23	76	VRN14476	VRN14476	GAUDIO	5	155	162	165	1	212	440.9	527.3	565.15	11352.65.6	68.3333					28.5
2015	VRN144	Elora	2128	2	23	59	VRN14459	VRN14459	DENW1014	8	155	159	164	1	208	440.9	489.25	550.7	1155	75	5	1			39.4
2015	VRN144	Elora	2129	2	23	5	VRN1445	VRN1445	25W31	8	156	160	164	1	210	455.4	500.9	550.7	1192	72.3333					33.2
2015	VRN144	Elora	2130	2	23	8	VRN1448	VRN1448	AC MacKinnon	5	157	162	166	0	217	464.6	527.3	582.85	1290.15	82	2	1
2015	VRN144	Elora	2131	2	23	78	VRN14478	VRN14478	Harvard	8	154	159	162	0	207	430.2	489.25	527.3	1137.2	72.3333					35.6
2015	VRN144	Elora	2132	2	23	71	VRN14471	VRN14471	DENW3074	6	158	166	168	1	212	474.9	582.85	608.35	11352.65.6	78	3	1			34.8
2015	VRN144	Elora	2133	2	24	138	VRN144138	VRN144138	YW12M	8	155	160	164	1	210	440.9	500.9	550.7	1192	72.6667	2	1			32.6
2015	VRN144	Elora	2134	2	24	106	VRN144106	VRN144106	NC15A-002	8	160	164	167	2	215	500.9	550.7	596	1265.75	87.3333	4	1			38.2
2015	VRN144	Elora	2135	2	24	33	VRN14433	VRN14433	CM1011	7	153	158	160	0	208	421	474.9	500.9	1155	73.6667	2	1			31.8
2015	VRN144	Elora	2136	2	24	44	VRN14444	VRN14444	CM249	8	153	161	163	1	209	421	515.15	538.05	1172.8	74					34.3
2015	VRN144	Elora	2137	2	24	38	VRN14438	VRN14438	CM15-003	8	156	160	164	2	212	455.4	500.9	550.7	11352.65.6	74.6667	1	2			29
2015	VRN144	Elora	2138	2	24	126	VRN144126	VRN144126	UGRC GL119	7	155	160	163	0	203	440.9	500.9	538.05	1078.35	75	10	2			30.3
2015	VRN144	Elora	2139	2	24	13	VRN14413	VRN14413	ACS57163	7	156	161	165	1	212	455.4	515.15	565.15	11352.65.6	74.3333	10	1			41.9
2015	VRN144	Elora	2140	2	24	1	VRN1441	VRN1441	25R34	8	156	159	164	1	209	455.4	489.25	550.7	1172.8	75	4	1			35.1
2015	VRN144	Elora	2141	2	24	95	VRN14495	VRN14495	LP681	9	163	167	170	1	213	538.05	596	634.1	1236.2	90					33.1	purple sheaths
2015	VRN144	Elora	2142	2	24	87	VRN14487	VRN14487	LN611	9	160	163	167	1	210	500.9	538.05	596	1192	85	3	2			36.1
2015	VRN144	Elora	2143	2	24	120	VRN144120	VRN144120	PW13A-087	5	170	174	180	1	222	634.1	690.65	763.55	1352.65	81					27.1
2015	VRN144	Elora	2144	2	24	133	VRN144133	VRN144133	Venture	8	158	163	165	1	217	474.9	538.05	565.15	1290.15	65.6667					31.4
2015	VRN144	Nairn	1001	1	1	71	VRN14471	VRN14471	DENW3074	7	152	157	160	1	200	477.75	541.75	583.5	1180.5	72.25				5.9955	44.6
2015	VRN144	Nairn	1002	1	1	65	VRN14465	VRN14465	DENW1135	9	153	158	160	0	194	487	554	583.5	1078.75	75.5				7.14661	45.3
2015	VRN144	Nairn	1003	1	1	21	VRN14421	VRN14421	CFBA1206	9	147	149	151	0	193	417.25	448.25	471.5	1063.25	60.5				4.027	41.4
2015	VRN144	Nairn	1004	1	1	80	VRN14480	VRN14480	HY 412-SRW	8	153	158	159	0	197	487	554	570.5	1121.25	76.25				8.24334	46.1
2015	VRN144	Nairn	1005	1	1	142	VRN144142	VRN144142	SC-15110	9	150	151	155	1	195	466.5	471.5	512.75	1096.5	59.25				5.05437
2015	VRN144	Nairn	1006	1	1	50	VRN14450	VRN14450	DBNW1008	8	150	157	160	1	196	466.5	541.75	583.5	1109	79				9.64942	42.66	some stems turned purple
2015	VRN144	Nairn	1007	1	1	2	VRN1442	VRN1442	25R39	6	153	156	160	0	195	487	529	583.5	1096.5	67.25				3.49831	44.8
2015	VRN144	Nairn	1008	1	1	87	VRN14487	VRN14487	LN611	7	154	158	161	1	193	498.75	554	601.25	1063.25	85				8.32583	43.7
2015	VRN144	Nairn	1009	1	1	96	VRN14496	VRN14496	LP995F	9	150	153	156	1	193	466.5	487	529	1063.25	74.25				7.16535	39.9
2015	VRN144	Nairn	1010	1	1	121	VRN144121	VRN144121	PW13A-136	8	157	163	165	1	200	541.75	627.25	657.25	1180.5	91.25				3.95763	39.8
2015	VRN144	Nairn	1011	1	1	37	VRN14437	VRN14437	CM15-002	8	148	152	155	0	197	432	477.75	512.75	1121.25	72.25				5.97863	40.4
2015	VRN144	Nairn	1012	1	1	108	VRN144108	VRN144108	NC15C-002	10	151	155	158	0	195	471.5	512.75	554	1096.5	77.5				7.08286	37.59
2015	VRN144	Nairn	1013	1	2	11	VRN14411	VRN14411	ACS10132	7	151	157	159	1	199	471.5	541.75	570.5	1159.25	58				3.62392	49.8
2015	VRN144	Nairn	1014	1	2	58	VRN14458	VRN14458	DCNW2027	8	153	157	158	0	194	487	541.75	554	1078.75	69				5.65242	42.8
2015	VRN144	Nairn	1015	1	2	89	VRN14489	VRN14489	LP069	4	158	163	165	1	201	554	627.25	657.25	1197.5	77				3.42895	35.73
2015	VRN144	Nairn	1016	1	2	137	VRN144137	VRN144137	XW13S	7	151	156	159	1	195	471.5	529	570.5	1096.5	55.75				4.16948	37.42
2015	VRN144	Nairn	1017	1	2	93	VRN14493	VRN14493	LP424	5	155	158	161	1	197	512.75	554	601.25	1121.25	75.75				4.20885	39.5
2015	VRN144	Nairn	1018	1	2	30	VRN14430	VRN14430	CFBA1509	9	147	150	152	1	192	417.25	466.5	477.75	1046.75	59.25				3.30896	36.98
2015	VRN144	Nairn	1019	1	2	35	VRN14435	VRN14435	CM1163	10	151	156	158	1	194	471.5	529	554	1078.75	71				5.51369	44.3
2015	VRN144	Nairn	1020	1	2	84	VRN14484	VRN14484	LN155	6	150	153	158	1	192	466.5	487	554	1046.75	74.25				3.8114	45.2
2015	VRN144	Nairn	1021	1	2	118	VRN144118	VRN144118	PW13A-050	9	157	164	166	1	201	541.75	640	677	1197.5	75				6.86914	42
2015	VRN144	Nairn	1022	1	2	68	VRN14468	VRN14468	DENW3003	9	156	162	167	1	195	529	613.5	691.5	1096.5	94.75				6.80352	47.3
2015	VRN144	Nairn	1023	1	2	31	VRN14431	VRN14431	CFBA1510	9	148	151	153	1	194	432	471.5	487	1078.75	71.25				5.46307	41.5
2015	VRN144	Nairn	1024	1	2	117	VRN144117	VRN144117	PW13A-049	9	156	163	166	1	201	529	627.25	677	1197.5	84				5.02625	47.2
2015	VRN144	Nairn	1025	1	3	14	VRN14414	VRN14414	Arnold	9	153	157	159	1	195	487	541.75	570.5	1096.5	73.25				4.31009	47.5
2015	VRN144	Nairn	1026	1	3	77	VRN14477	VRN14477	GUIDO	8	151	157	159	1	195	471.5	541.75	570.5	1096.5	67				5.95988	46.75
2015	VRN144	Nairn	1027	1	3	143	VRN144143	VRN144143	SC -15112	9	149	155	160	1	194	448.25	512.75	583.5	1078.75	63.5				5.44619	42.3
2015	VRN144	Nairn	1028	1	3	104	VRN144104	VRN144104	NC14G-003	8	153	157	160	0	196	487	541.75	583.5	1109	78				8.11211	38.71	has awns on top of spiklet
2015	VRN144	Nairn	1029	1	3	40	VRN14440	VRN14440	CM15-005	9	152	156	160	0	197	477.75	529	583.5	1121.25	77				3.28646	51.9
2015	VRN144	Nairn	1030	1	3	20	VRN14420	VRN14420	CFBA1110	8	147	150	152	0	193	417.25	466.5	477.75	1063.25	61.75				4.10574	44.1
2015	VRN144	Nairn	1031	1	3	135	VRN144135	VRN144135	WB425	8	117	150	155	1	194	87	466.5	512.75	1078.75	64.5				5.70491	32.79
2015	VRN144	Nairn	1032	1	3	67	VRN14467	VRN14467	DENW3001	10	118	153	155	1	193	89.5	487	512.75	1063.25	72				4.46944	46.8
2015	VRN144	Nairn	1033	1	3	29	VRN14429	VRN14429	CFBA1508	10	118	152	157	1	192	89.5	477.75	541.75	1046.75	60				6.3967	33.04
2015	VRN144	Nairn	1034	1	3	97	VRN14497	VRN14497	Marker	9	118	153	156	0	193	89.5	487	529	1063.25	70.75				4.7919	40.2
2015	VRN144	Nairn	1035	1	3	134	VRN144134	VRN144134	Wave	9	149	155	157	0	193	448.25	512.75	541.75	1063.25	72.5				4.71129	42
2015	VRN144	Nairn	1036	1	3	103	VRN144103	VRN144103	NC14G-002	10	150	153	158	0	194	466.5	487	554	1078.75	81				9.2276	44.2
2015	VRN144	Nairn	1037	1	4	99	VRN14499	VRN14499	NC14C-001	9	155	159	162	1	200	512.75	570.5	613.5	1180.5	73.25				7.75403	43.6
2015	VRN144	Nairn	1038	1	4	79	VRN14479	VRN14479	HY 301-HRW	10	150	155	160	0	193	466.5	512.75	583.5	1063.25	71.5
2015	VRN144	Nairn	1039	1	4	43	VRN14443	VRN14443	CM2215	8	118	154	155	1	195	89.5	498.75	512.75	1096.5	69.5				6.60292	45.6
2015	VRN144	Nairn	1040	1	4	57	VRN14457	VRN14457	DCNW2017	8	154	161	162	1	197	498.75	601.25	613.5	1121.25	69				5.77428	48.2
2015	VRN144	Nairn	1041	1	4	130	VRN144130	VRN144130	UGRC Ring	9	150	153	154	1	194	466.5	487	498.75	1078.75	76.75				6.20547	43.9
2015	VRN144	Nairn	1042	1	4	95	VRN14495	VRN14495	LP681	9	157	162	164	1	195	541.75	613.5	640	1096.5	84.5				5.73491	43.8
2015	VRN144	Nairn	1043	1	4	6	VRN1446	VRN1446	A05-45-23	10	153	157	159	1	195	487	541.75	570.5	1096.5	75.5				4.93438	44
2015	VRN144	Nairn	1044	1	4	128	VRN144128	VRN144128	UGRC GL164	8	150	154	158	0	194	466.5	498.75	554	1078.75	65				5.18373	36
2015	VRN144	Nairn	1045	1	4	75	VRN14475	VRN14475	Gallus	8	153	158	160	1	196	487	554	583.5	1109	69.25				5.99363	47.3
2015	VRN144	Nairn	1046	1	4	136	VRN144136	VRN144136	HY116-SRW	10	149	155	159	0	195	448.25	512.75	570.5	1096.5	72.25				5.87739	43.21	awns on top spicklets
2015	VRN144	Nairn	1047	1	4	15	VRN14415	VRN14415	Ava	9	153	157	160	0	195	487	541.75	583.5	1096.5	81.25				5.28121	45.5
2015	VRN144	Nairn	1048	1	4	47	VRN14447	VRN14447	CM7363	9	148	154	160	1	195	432	498.75	583.5	1096.5	64.5				5.94863	37.3
2015	VRN144	Nairn	1049	1	5	119	VRN144119	VRN144119	PW13A-073	7	158	164	167	1	203	554	640	691.5	1226	64.5				4.52006	39.9
2015	VRN144	Nairn	1050	1	5	107	VRN144107	VRN144107	NC15C-001	7	148	153	155	1	194	432	487	512.75	1078.75	58.5				4.49194	43.6
2015	VRN144	Nairn	1051	1	5	73	VRN14473	VRN14473	Emperor	8	148	153	155	0	195	432	487	512.75	1096.5	74.5				5.51931	34.71
2015	VRN144	Nairn	1052	1	5	18	VRN14418	VRN14418	BRANSON	7	147	152	155	0	195	417.25	477.75	512.75	1096.5	68.5				4.83502	43.9
2015	VRN144	Nairn	1053	1	5	12	VRN14412	VRN14412	ACS10188	8	149	155	156	1	195	448.25	512.75	529	1096.5	60.75				5.91489	43.5
2015	VRN144	Nairn	1054	1	5	8	VRN1448	VRN1448	AC MacKinnon	6	152	156	158	0	195	477.75	529	554	1096.5	75				5.6168
2015	VRN144	Nairn	1055	1	5	22	VRN14422	VRN14422	CFBA1401	8	148	154	156	1	196	432	498.75	529	1109	66.5				6.08174	36.77
2015	VRN144	Nairn	1056	1	5	92	VRN14492	VRN14492	LP421	7	155	158	162	1	196	512.75	554	613.5	1109	85.75				5.60367	42.3	there are a few plants booting and one heading but not the majority of the plot
2015	VRN144	Nairn	1057	1	5	19	VRN14419	VRN14419	Carnaval	7	153	155	160	0	195	487	512.75	583.5	1096.5	79.75				6.18298	37.56	majority booted today but a few are more advanced
2015	VRN144	Nairn	1058	1	5	24	VRN14424	VRN14424	CFBA1503	8	156	161	163	1	199	529	601.25	627.25	1159.25	84.25				6.88414	52.4
2015	VRN144	Nairn	1059	1	5	78	VRN14478	VRN14478	Harvard	7	149	154	156	0	196	448.25	498.75	529	1109	74.5				3.49456	48.1
2015	VRN144	Nairn	1060	1	5	138	VRN144138	VRN144138	YW12M	8	150	154	160	1	195	466.5	498.75	583.5	1096.5	69.25				7.13348	34.24
2015	VRN144	Nairn	1061	1	6	116	VRN144116	VRN144116	PW13A-048	9	157	164	166	1	204	541.75	640	677	1239.75	73.25				7.16535	41
2015	VRN144	Nairn	1062	1	6	23	VRN14423	VRN14423	CFBA1409	9	147	150	153	1	194	417.25	466.5	487	1078.75	65.75				4.18073	45
2015	VRN144	Nairn	1063	1	6	94	VRN14494	VRN14494	LP529	8	156	158	163	1	194	529	554	627.25	1078.75	86.25				7.93213	38.1
2015	VRN144	Nairn	1064	1	6	113	VRN144113	VRN144113	Princeton	8	150	155	159	0	195	466.5	512.75	570.5	1096.5	76.5				7.26472	46.5
2015	VRN144	Nairn	1065	1	6	53	VRN14453	VRN14453	DCNW1018	8	148	153	156	0	195	432	487	529	1096.5	69				5.39183	37.18
2015	VRN144	Nairn	1066	1	6	139	VRN144139	VRN144139	YW12Q	9	148	154	157	1	196	432	498.75	541.75	1109	59.25				8.04087	40.9
2015	VRN144	Nairn	1067	1	6	98	VRN14498	VRN14498	NC13G-009	10	151	155	160	1	195	471.5	512.75	583.5	1096.5	75.5				7.67529	48.5
2015	VRN144	Nairn	1068	1	6	101	VRN144101	VRN144101	NC14C-003	10	150	155	159	0	195	466.5	512.75	570.5	1096.5	71.5				5.25122	42	awns only on top part of spike, but very few
2015	VRN144	Nairn	1069	1	6	61	VRN14461	VRN14461	DENW1031	7	148	153	155	1	195	432	487	512.75	1096.5	61.25				3.14961	50
2015	VRN144	Nairn	1070	1	6	129	VRN144129	VRN144129	UGRC GL96	9	148	155	158	1	195	432	512.75	554	1096.5	72.25				4.55006	44.6
2015	VRN144	Nairn	1071	1	6	60	VRN14460	VRN14460	DENW1019	10	148	153	157	1	195	432	487	541.75	1096.5	72				5.3637	44.1
2015	VRN144	Nairn	1072	1	6	109	VRN144109	VRN144109	NC15C-003	10	151	157	159	0	196	471.5	541.75	570.5	1109	74.75				7.33783	46
2015	VRN144	Nairn	1073	1	7	45	VRN14445	VRN14445	CM5-1074	8	148	154	156	1	204	432	498.75	529	1239.75	58.75				6.44357	33.61
2015	VRN144	Nairn	1074	1	7	72	VRN14472	VRN14472	Emmit	9	150	155	159	0	195	466.5	512.75	570.5	1096.5	69				5.04499	44.4
2015	VRN144	Nairn	1075	1	7	32	VRN14432	VRN14432	CFBA1511	8	148	153	155	1	195	432	487	512.75	1096.5	66.5				6.07049	42.2
2015	VRN144	Nairn	1076	1	7	56	VRN14456	VRN14456	DCNW1077	9	153	158	161	2	199	487	554	601.25	1159.25	71.25				5.2006	33.96	awns on top part of spike
2015	VRN144	Nairn	1077	1	7	59	VRN14459	VRN14459	DENW1014	9	148	154	157	1	193	432	498.75	541.75	1063.25	67				4.47319	44.1
2015	VRN144	Nairn	1078	1	7	39	VRN14439	VRN14439	CM15-004	9	152	157	159	1	194	477.75	541.75	570.5	1078.75	76				6.29546	44.5
2015	VRN144	Nairn	1079	1	7	49	VRN14449	VRN14449	DBNW1007	8	153	157	160	1	198	487	541.75	583.5	1138.75	76				7.85152	47
2015	VRN144	Nairn	1080	1	7	25	VRN14425	VRN14425	CFBA1504	7	155	162	164	0	201	512.75	613.5	640	1197.5	78.25				4.88564	42.77
2015	VRN144	Nairn	1081	1	7	144	VRN144144	VRN144144	SC-15115	8	151	155	158	1	198	471.5	512.75	554	1138.75	60.25				4.46757	39.59
2015	VRN144	Nairn	1082	1	7	106	VRN144106	VRN144106	NC15A-002	9	153	157	160	0	196	487	541.75	583.5	1109	79.75				6.22235	46.3
2015	VRN144	Nairn	1083	1	7	86	VRN14486	VRN14486	LN610	7	156	160	163	1	197	529	583.5	627.25	1121.25	84.25				5.9655	45.5
2015	VRN144	Nairn	1084	1	7	48	VRN14448	VRN14448	DANW4002	10	157	161	163	1	197	541.75	601.25	627.25	1121.25	81.75				8.56018
2015	VRN144	Nairn	1085	1	8	125	VRN144125	VRN144125	UGRC C2-5	10	153	157	160	0	202	487	541.75	583.5	1213.25	76.25				5.60555	40.83
2015	VRN144	Nairn	1086	1	8	85	VRN14485	VRN14485	LN609	8	154	159	161	1	197	498.75	570.5	601.25	1121.25	81.75				6.09299	46.8
2015	VRN144	Nairn	1087	1	8	28	VRN14428	VRN14428	CFBA1507	10	144	148	150	1	188	361	432	466.5	993.5	59				2.68091	34.54
2015	VRN144	Nairn	1088	1	8	83	VRN14483	VRN14483	LN147	6	151	155	159	1	194	471.5	512.75	570.5	1078.75	78.25	1			5.31684	33.23
2015	VRN144	Nairn	1089	1	8	38	VRN14438	VRN14438	CM15-003	7	148	151	154	0	195	432	471.5	498.75	1096.5	70.75				6.12486	39.7
2015	VRN144	Nairn	1090	1	8	34	VRN14434	VRN14434	CM1070	7	148	153	157	1	196	432	487	541.75	1109	73.25				7.78778	39.7
2015	VRN144	Nairn	1091	1	8	132	VRN144132	VRN144132	UGRCDH5-28	9	150	155	160	0	194	466.5	512.75	583.5	1078.75	74				6.80165	43.8
2015	VRN144	Nairn	1092	1	8	122	VRN144122	VRN144122	PW13A-140	8	159	164	166	1	202	570.5	640	677	1213.25	73.5				5.02437	37.8
2015	VRN144	Nairn	1093	1	8	114	VRN144114	VRN144114	PRO 77	10	152	157	159	1	197	477.75	541.75	570.5	1121.25	83.5				7.50281	42.53
2015	VRN144	Nairn	1094	1	8	13	VRN14413	VRN14413	ACS57163	8	148	154	156	1	194	432	498.75	529	1078.75	63.5				5.34121	51.6
2015	VRN144	Nairn	1095	1	8	91	VRN14491	VRN14491	LP404	10	153	157	160	1	195	487	541.75	583.5	1096.5	73.25				6.76978	42.2
2015	VRN144	Nairn	1096	1	8	44	VRN14444	VRN14444	CM249	8	148	154	155	1	194	432	498.75	512.75	1078.75	67.25				6.39108	39.66
2015	VRN144	Nairn	1097	1	9	9	VRN1449	VRN1449	AC Morley	7	153	157	158	0		487	541.75	554		84.25				8.11399	43.5	half msture half green on day 202 looks like tillers that hsve been growing edge row
2015	VRN144	Nairn	1098	1	9	26	VRN14426	VRN14426	CFBA1505	9	147	150	153	1	194	417.25	466.5	487	1078.75	57				4.92876	45.5
2015	VRN144	Nairn	1099	1	9	16	VRN14416	VRN14416	BALITUS	8	152	158	159	0	196	477.75	554	570.5	1109	64.75				3.83015	45.3
2015	VRN144	Nairn	1100	1	9	69	VRN14469	VRN14469	DENW3008	8	148	153	155	1	195	432	487	512.75	1096.5	64.25				6.30109	40.51
2015	VRN144	Nairn	1101	1	9	64	VRN14464	VRN14464	DENW1076	7	148	153	156	1	194	432	487	529	1078.75	81				5.19123	46.5
2015	VRN144	Nairn	1102	1	9	110	VRN144110	VRN144110	NC15G-001	10	148	153	156	0	195	432	487	529	1096.5	68				7.96025	33.45
2015	VRN144	Nairn	1103	1	9	3	VRN1443	VRN1443	25R40	9	149	155	157	1	196	448.25	512.75	541.75	1109	59.75				5.87177	44.6
2015	VRN144	Nairn	1104	1	9	126	VRN144126	VRN144126	UGRC GL119	9	148	152	156	0	193	432	477.75	529	1063.25	69.75				5.99738	40.7
2015	VRN144	Nairn	1105	1	9	123	VRN144123	VRN144123	PW13K-001	7	157	165	167	1	196	541.75	657.25	691.5	1109	74.5				4.4357	36.9
2015	VRN144	Nairn	1106	1	9	131	VRN144131	VRN144131	UGRCDH5-15	9	150	155	158	0	195	466.5	512.75	554	1096.5	69.75				4.65692	37.97
2015	VRN144	Nairn	1107	1	9	36	VRN14436	VRN14436	CM15-001	9	148	153	156	0	194	432	487	529	1078.75	75				6.34796	35.91
2015	VRN144	Nairn	1108	1	9	4	VRN1444	VRN1444	25R46	8	150	154	155	1	197	466.5	498.75	512.75	1121.25	62.75				5.9655	42.6
2015	VRN144	Nairn	1109	1	10	41	VRN14441	VRN14441	CM15-006	10	156	158	159	1	199	529	554	570.5	1159.25	74				7.58905	37.6
2015	VRN144	Nairn	1110	1	10	127	VRN144127	VRN144127	UGRC GL133	9	148	152	155	0	195	432	477.75	512.75	1096.5	60				6.07799	37.8
2015	VRN144	Nairn	1111	1	10	63	VRN14463	VRN14463	DENW1044	8	154	157	161	0	196	498.75	541.75	601.25	1109	80.5				7.73528	42.4
2015	VRN144	Nairn	1112	1	10	46	VRN14446	VRN14446	CM614	7	149	155	156	0	195	448.25	512.75	529	1096.5	76				7.63592	38.21
2015	VRN144	Nairn	1113	1	10	5	VRN1445	VRN1445	25W31	8	150	154	156	1	195	466.5	498.75	529	1096.5	70.5				4.3607	40.8
2015	VRN144	Nairn	1114	1	10	52	VRN14452	VRN14452	DBNW3005	8	155	158	161	0	195	512.75	554	601.25	1096.5	81.25	3			7.81402	32.61
2015	VRN144	Nairn	1115	1	10	140	VRN144140	VRN144140	YW14A	8	149	154	156	0	198	448.25	498.75	529	1138.75	66.75				5.35996	35.07
2015	VRN144	Nairn	1116	1	10	82	VRN14482	VRN14482	Keldin	8	153	157	159	1	196	487	541.75	570.5	1109	78.5				6.71541	44.4
2015	VRN144	Nairn	1117	1	10	88	VRN14488	VRN14488	LP046	6	155	162	165	1	198	512.75	613.5	657.25	1138.75	81.5				5.21185	38.52
2015	VRN144	Nairn	1118	1	10	76	VRN14476	VRN14476	GAUDIO	8	148	155	157	1	197	432	512.75	541.75	1121.25	62.75				6.90289	40.56
2015	VRN144	Nairn	1119	1	10	10	VRN14410	VRN14410	AC Sampson	7	155	160	161	2	197	512.75	583.5	601.25	1121.25	77				5.63555	34.31	awns on top spikelet see picture
2015	VRN144	Nairn	1120	1	10	133	VRN144133	VRN144133	Venture	9	153	157	159	1	199	487	541.75	570.5	1159.25	60				4.93438	27.01
2015	VRN144	Nairn	1121	1	11	115	VRN144115	VRN144115	PRO 81	8	150	155	157	1	196	466.5	512.75	541.75	1109	72.5				6.15298	40.75
2015	VRN144	Nairn	1122	1	11	55	VRN14455	VRN14455	DCNW1074	8	155	158	162	2	198	512.75	554	613.5	1138.75	76.75				6.17173	44.62
2015	VRN144	Nairn	1123	1	11	102	VRN144102	VRN144102	NC14G-001	8	148	152	154	0	195	432	477.75	498.75	1096.5	69				6.68541	34.46
2015	VRN144	Nairn	1124	1	11	90	VRN14490	VRN14490	LP245	6	156	161	163	1	199	529	601.25	627.25	1159.25	75.75				4.80877	35.95
2015	VRN144	Nairn	1125	1	11	51	VRN14451	VRN14451	DBNW1060	7	151	156	158	0	194	471.5	529	554	1078.75	69				5.68616	37.26
2015	VRN144	Nairn	1126	1	11	17	VRN14417	VRN14417	CM9004	8	152	157	160	1	194	477.75	541.75	583.5	1078.75	75.5				5.06749	37.65
2015	VRN144	Nairn	1127	1	11	62	VRN14462	VRN14462	DENW1043	9	147	153	155	1	193	417.25	487	512.75	1063.25	68.5				5.51181	41.3
2015	VRN144	Nairn	1128	1	11	124	VRN144124	VRN144124	SZD 3069	7	152	156	160	1	199	477.75	529	583.5	1159.25	67.75				4.85564	42.17
2015	VRN144	Nairn	1129	1	11	105	VRN144105	VRN144105	NC15A-001	8	150	157	159	1	196	466.5	541.75	570.5	1109	80				5.42182	39.04
2015	VRN144	Nairn	1130	1	11	120	VRN144120	VRN144120	PW13A-087	7	160	167	170	1	200	583.5	691.5	735.25	1180.5	77.75				2.1691	39.27
2015	VRN144	Nairn	1131	1	11	7	VRN1447	VRN1447	AC Granview	7	149	157	160	0	198	448.25	541.75	583.5	1138.75	83.5				3.12523	32.82
2015	VRN144	Nairn	1132	1	11	70	VRN14470	VRN14470	DENW3058	8	155	158	161	1	199	512.75	554	601.25	1159.25	88.75	7			8.27334	42.57
2015	VRN144	Nairn	1133	1	12	111	VRN144111	VRN144111	OAC Flight	8	149	155	157	1	200	448.25	512.75	541.75	1180.5	65.5				3.65392	39.53
2015	VRN144	Nairn	1134	1	12	42	VRN14442	VRN14442	CM2053	8	150	156	160	1	195	466.5	529	583.5	1096.5	67.5				6.28609	41.4
2015	VRN144	Nairn	1135	1	12	1	VRN1441	VRN1441	25R34	8	149	154	156	1	196	448.25	498.75	529	1109	67.25				4.97	48.3
2015	VRN144	Nairn	1136	1	12	100	VRN144100	VRN144100	NC14C-002	9	153	157	161	1	199	487	541.75	601.25	1159.25	83.25				7.96775	42.69
2015	VRN144	Nairn	1137	1	12	54	VRN14454	VRN14454	DCNW1024	9	148	153	157	1	195	432	487	541.75	1096.5	71					45.9
2015	VRN144	Nairn	1138	1	12	27	VRN14427	VRN14427	CFBA1506	9	148	153	155	1	195	432	487	512.75	1096.5	70				5.10874	34.25
2015	VRN144	Nairn	1139	1	12	66	VRN14466	VRN14466	DENW1143	8	150	155	158	1	197	466.5	512.75	554	1121.25	73.75				5.015	38.76
2015	VRN144	Nairn	1140	1	12	74	VRN14474	VRN14474	FAUNUS	8	154	160	158	0	198	498.75	583.5	554	1138.75	73.75				6.84477	39.94
2015	VRN144	Nairn	1141	1	12	33	VRN14433	VRN14433	CM1011	9	147	150	152	0	194	417.25	466.5	477.75	1078.75	67				3.96888	36.79
2015	VRN144	Nairn	1142	1	12	81	VRN14481	VRN14481	Karl-92	9	147	149	153	1	194	417.25	448.25	487	1078.75	72.75				4.49756	36.06
2015	VRN144	Nairn	1143	1	12	141	VRN144141	VRN144141	YW14B	10	148	153	157	1	194	432	487	541.75	1078.75	62.75				5.24934	34.72
2015	VRN144	Nairn	1144	1	12	112	VRN144112	VRN144112	Priesley	8	152	157	160	0	196	477.75	541.75	583.5	1109	65.25				3.80952	42.86
2015	VRN144	Nairn	2001	2	13	52	VRN14452	VRN14452	DBNW3005	8	155	159	161	0	195	512.75	570.5	601.25	1096.5	83.5	8			5.9805	29.82
2015	VRN144	Nairn	2002	2	13	50	VRN14450	VRN14450	DBNW1008	9	150	156	158	1	195	466.5	529	554	1096.5	82.75	1			9.89501	40.68
2015	VRN144	Nairn	2003	2	13	30	VRN14430	VRN14430	CFBA1509	9	146	149	151	1	194	399	448.25	471.5	1078.75	68.5				5.50994	41.7
2015	VRN144	Nairn	2004	2	13	95	VRN14495	VRN14495	LP681	8	160	163	166	1	197	583.5	627.25	677	1121.25	85.5				8.86952	40.1
2015	VRN144	Nairn	2005	2	13	17	VRN14417	VRN14417	CM9004	8	153	156	159	1	193	487	529	570.5	1063.25	74.25				5.32433	38.5
2015	VRN144	Nairn	2006	2	13	39	VRN14439	VRN14439	CM15-004	9	152	157	160	1	193	477.75	541.75	583.5	1063.25	79				5.3787	42.06
2015	VRN144	Nairn	2007	2	13	139	VRN144139	VRN144139	YW12Q	8	151	156	158	0	195	471.5	529	554	1096.5	76				5.51931	43.87
2015	VRN144	Nairn	2008	2	13	20	VRN14420	VRN14420	CFBA1110	9	148	153	157	0	194	432	487	541.75	1078.75	86.25				8.61267	44.5
2015	VRN144	Nairn	2009	2	13	27	VRN14427	VRN14427	CFBA1506	8	151	157	160	0	196	471.5	541.75	583.5	1109	63.75				4.61005	41.1
2015	VRN144	Nairn	2010	2	13	34	VRN14434	VRN14434	CM1070	10	148	154	160	1	195	432	498.75	583.5	1096.5	70				8.91639	39.2
2015	VRN144	Nairn	2011	2	13	8	VRN1448	VRN1448	AC MacKinnon	7	153	156	159	0	194	487	529	570.5	1078.75	76.75				4.41507	41.7
2015	VRN144	Nairn	2012	2	13	110	VRN144110	VRN144110	NC15G-001	10	148	153	159	0	195	432	487	570.5	1096.5	68				9.44319	41.8
2015	VRN144	Nairn	2013	2	14	88	VRN14488	VRN14488	LP046	6	156	161	163	1	198	529	601.25	627.25	1138.75	75.75				4.19948	42.8
2015	VRN144	Nairn	2014	2	14	96	VRN14496	VRN14496	LP995F	8	149	153	159	1	195	448.25	487	570.5	1096.5	74.25				6.11361	38.9
2015	VRN144	Nairn	2015	2	14	118	VRN144118	VRN144118	PW13A-050	8	157	164	166	1	200	541.75	640	677	1180.5	77				6.49044	34.37
2015	VRN144	Nairn	2016	2	14	75	VRN14475	VRN14475	Gallus	8	151	157	158	1	197	471.5	541.75	554	1121.25	72.75				5.71616	37.55
2015	VRN144	Nairn	2017	2	14	105	VRN144105	VRN144105	NC15A-001	7	150	157	159	1	195	466.5	541.75	570.5	1096.5	79.25				4.46194	38.05
2015	VRN144	Nairn	2018	2	14	144	VRN144144	VRN144144	SC-15115	9	149	155	158	1	197	448.25	512.75	554	1121.25	64.5				5.84364	33.91
2015	VRN144	Nairn	2019	2	14	61	VRN14461	VRN14461	DENW1031	8	155	160	163	1	194	512.75	583.5	627.25	1078.75	84.5				7.0135	33.57
2015	VRN144	Nairn	2020	2	14	29	VRN14429	VRN14429	CFBA1508	9	148	154	160	1	195	432	498.75	583.5	1096.5	68				4.12261	36.79
2015	VRN144	Nairn	2021	2	14	33	VRN14433	VRN14433	CM1011	8	148	155	159	1	195	432	512.75	570.5	1096.5	67.25				5.3862	37.38
2015	VRN144	Nairn	2022	2	14	114	VRN144114	VRN144114	PRO 77	9	152	156	160	1	199	477.75	529	583.5	1159.25	77				4.92126	36.86
2015	VRN144	Nairn	2023	2	14	19	VRN14419	VRN14419	Carnaval	9	150	155	159	0	194	466.5	512.75	570.5	1078.75	71.25				4.43757	39.38
2015	VRN144	Nairn	2024	2	14	123	VRN144123	VRN144123	PW13K-001	7	157	166	167	1	197	541.75	677	691.5	1121.25	64.5				1.78478	39.96	compact heads, very little anthers are exposed
2015	VRN144	Nairn	2025	2	15	133	VRN144133	VRN144133	Venture	7	153	157	159	1	199	487	541.75	570.5	1159.25	59.5				4.48631	29.84
2015	VRN144	Nairn	2026	2	15	108	VRN144108	VRN144108	NC15C-002	9	151	156	158	0	194	471.5	529	554	1078.75	77				6.60855	35.35
2015	VRN144	Nairn	2027	2	15	117	VRN144117	VRN144117	PW13A-049	8	159	164	166	1	200	570.5	640	677	1180.5	75				7.73153	38.37
2015	VRN144	Nairn	2028	2	15	47	VRN14447	VRN14447	CM7363	8	149	155	159	1	198	448.25	512.75	570.5	1138.75	62.25				5.38058	27.5
2015	VRN144	Nairn	2029	2	15	70	VRN14470	VRN14470	DENW3058	9	155	160	162	1	199	512.75	583.5	613.5	1159.25	85.25	1			6.87289	35.02
2015	VRN144	Nairn	2030	2	15	48	VRN14448	VRN14448	DANW4002	10	156	162	164	1	197	529	613.5	640	1121.25	82.25				8.24334	37.75
2015	VRN144	Nairn	2031	2	15	109	VRN144109	VRN144109	NC15C-003	9	147	152	155	1	190	417.25	477.75	512.75	1018.75	74.25				6.46982	33.39
2015	VRN144	Nairn	2032	2	15	103	VRN144103	VRN144103	NC14G-002	9	150	156	160	1	194	466.5	529	583.5	1078.75	76.75				6.44169	41.13
2015	VRN144	Nairn	2033	2	15	112	VRN144112	VRN144112	Priesley	8	150	157	159	1	195	466.5	541.75	570.5	1096.5	73.75				5.42182	34.75
2015	VRN144	Nairn	2034	2	15	44	VRN14444	VRN14444	CM249	8	148	153	155	1	195	432	487	512.75	1096.5	65.75				5.09749	34.25
2015	VRN144	Nairn	2035	2	15	138	VRN144138	VRN144138	YW12M	9	149	155	157	1	194	448.25	512.75	541.75	1078.75	68.75				6.42482	32.92
2015	VRN144	Nairn	2036	2	15	4	VRN1444	VRN1444	25R46	9	150	156	158	1	197	466.5	529	554	1121.25	62.75				6.79415	31.62
2015	VRN144	Nairn	2037	2	16	63	VRN14463	VRN14463	DENW1044	8	155	160	162	0	197	512.75	583.5	613.5	1121.25	80.25				6.97975	42.6
2015	VRN144	Nairn	2038	2	16	21	VRN14421	VRN14421	CFBA1206	9	148	153	155	0	194	432	487	512.75	1078.75	65.25				6.05362	37.6
2015	VRN144	Nairn	2039	2	16	89	VRN14489	VRN14489	LP069	5	157	163	166	1	199	541.75	627.25	677	1159.25	83				4.5988	34.7
2015	VRN144	Nairn	2040	2	16	43	VRN14443	VRN14443	CM2215	9	151	155	160	1	195	471.5	512.75	583.5	1096.5	70.5				6.75478	37.07
2015	VRN144	Nairn	2041	2	16	102	VRN144102	VRN144102	NC14G-001	9	148	152	156	0	194	432	477.75	529	1078.75	75.75				5.43495	33.19
2015	VRN144	Nairn	2042	2	16	32	VRN14432	VRN14432	CFBA1511	9	148	153	157	1	190	432	487	541.75	1018.75	70				5.05249	36.05
2015	VRN144	Nairn	2043	2	16	94	VRN14494	VRN14494	LP529	10	149	154	157	1	195	448.25	498.75	541.75	1096.5	62.25				6.06487	40.8
2015	VRN144	Nairn	2044	2	16	143	VRN144143	VRN144143	SC -15112	10	148	153	155	0	194	432	487	512.75	1078.75	70.5				6.28421	40.7
2015	VRN144	Nairn	2045	2	16	1	VRN1441	VRN1441	25R34	9	148	153	155	1	194	432	487	512.75	1078.75	69.5				6.61042	31.48
2015	VRN144	Nairn	2046	2	16	28	VRN14428	VRN14428	CFBA1507	9	144	148	152	1	188	361	432	477.75	993.5	62.75				3.88076	30.8
2015	VRN144	Nairn	2047	2	16	73	VRN14473	VRN14473	Emperor	9	148	153	156	0	194	432	487	529	1078.75	78.75				4.46007	34.48
2015	VRN144	Nairn	2048	2	16	16	VRN14416	VRN14416	BALITUS	9	153	157	159	0	199	487	541.75	570.5	1159.25	66				5.90364	38.73
2015	VRN144	Nairn	2049	2	17	127	VRN144127	VRN144127	UGRC GL133	7	148	154	156	0	195	432	498.75	529	1096.5	70.25				4.79378	32.4
2015	VRN144	Nairn	2050	2	17	65	VRN14465	VRN14465	DENW1135	9	155	160	163	0	195	512.75	583.5	627.25	1096.5	79.5				8.19085	36.78
2015	VRN144	Nairn	2051	2	17	58	VRN14458	VRN14458	DCNW2027	8	153	158	160	0	195	487	554	583.5	1096.5	74
2015	VRN144	Nairn	2052	2	17	79	VRN14479	VRN14479	HY 301-HRW	9	153	157	159	0	196	487	541.75	570.5	1109	76.75				5.47244	35.58
2015	VRN144	Nairn	2053	2	17	55	VRN14455	VRN14455	DCNW1074	9	157	161	164	0	197	541.75	601.25	640	1121.25	82				5.10499	43.19
2015	VRN144	Nairn	2054	2	17	72	VRN14472	VRN14472	Emmit	9	152	156	190	0	195	477.75	529	1018.75	1096.5	73.5				5.87552	45.9
2015	VRN144	Nairn	2055	2	17	23	VRN14423	VRN14423	CFBA1409	8	148	152	155	1	197	432	477.75	512.75	1121.25	63.75				5.20247	42.66
2015	VRN144	Nairn	2056	2	17	77	VRN14477	VRN14477	GUIDO	9	148	153	157	1	195	432	487	541.75	1096.5	63.75				5.93738	32.22
2015	VRN144	Nairn	2057	2	17	42	VRN14442	VRN14442	CM2053	9	147	150	154	0	197	417.25	466.5	498.75	1121.25	74.75				5.08624	33.97
2015	VRN144	Nairn	2058	2	17	85	VRN14485	VRN14485	LN609	8	156	160	162	1	198	529	583.5	613.5	1138.75	84				7.58343	40.96
2015	VRN144	Nairn	2059	2	17	107	VRN144107	VRN144107	NC15C-001	8	148	153	156	1	197	432	487	529	1121.25	62.75				4.60442	37.42
2015	VRN144	Nairn	2060	2	17	26	VRN14426	VRN14426	CFBA1505	9	147	150	156	1	197	417.25	466.5	529	1121.25	61.5				6.13611	34.05
2015	VRN144	Nairn	2061	2	18	5	VRN1445	VRN1445	25W31	9	152	157	160	1	194	477.75	541.75	583.5	1078.75	67.5				6.75103	38.5
2015	VRN144	Nairn	2062	2	18	142	VRN144142	VRN144142	SC-15110	9	151	155	159	1	194	471.5	512.75	570.5	1078.75	62.75				5.96925	27.75
2015	VRN144	Nairn	2063	2	18	93	VRN14493	VRN14493	LP424	6	156	159	164	1	201	529	570.5	640	1197.5	79.75				5.67867	32.48
2015	VRN144	Nairn	2064	2	18	130	VRN144130	VRN144130	UGRC Ring	9	150	154	158	1	195	466.5	498.75	554	1096.5	71.25				5.41057	34.16
2015	VRN144	Nairn	2065	2	18	51	VRN14451	VRN14451	DBNW1060	9	152	157	159	0	194	477.75	541.75	570.5	1078.75	72				7.11474	36.76
2015	VRN144	Nairn	2066	2	18	59	VRN14459	VRN14459	DENW1014	8	151	154	158	1	194	471.5	498.75	554	1078.75	70.5				5.75741	44.9
2015	VRN144	Nairn	2067	2	18	53	VRN14453	VRN14453	DCNW1018	8	148	154	156	0	194	432	498.75	529	1078.75	72.75				8.11961	41.7
2015	VRN144	Nairn	2068	2	18	40	VRN14440	VRN14440	CM15-005	9	152	157	160	0	199	477.75	541.75	583.5	1159.25	84.25				7.04912	41.25
2015	VRN144	Nairn	2069	2	18	54	VRN14454	VRN14454	DCNW1024	9	149	153	158	1	195	448.25	487	554	1096.5	76				8.08399	34.24
2015	VRN144	Nairn	2070	2	18	38	VRN14438	VRN14438	CM15-003	9	148	154	159	2	197	432	498.75	570.5	1121.25	78.25				10.4106	31.31
2015	VRN144	Nairn	2071	2	18	12	VRN14412	VRN14412	ACS10188	9	149	155	160	1	197	448.25	512.75	583.5	1121.25	68.5				6.23172	43
2015	VRN144	Nairn	2072	2	18	64	VRN14464	VRN14464	DENW1076	8	150	155	157	1	195	466.5	512.75	541.75	1096.5	77.75				5.37495	40.37
2015	VRN144	Nairn	2073	2	19	10	VRN14410	VRN14410	AC Sampson	9	155	161	161	2	196	512.75	601.25	601.25	1109	76.25				5.50056	44.7
2015	VRN144	Nairn	2074	2	19	37	VRN14437	VRN14437	CM15-002	9	150	153	156	0	195	466.5	487	529	1096.5	76				6.44732	32.38
2015	VRN144	Nairn	2075	2	19	31	VRN14431	VRN14431	CFBA1510	8	148	153	157	1	195	432	487	541.75	1096.5	73.75				5.09936	34.66
2015	VRN144	Nairn	2076	2	19	15	VRN14415	VRN14415	Ava	9	153	157	160	0	195	487	541.75	583.5	1096.5	84				8.08024	34.27
2015	VRN144	Nairn	2077	2	19	7	VRN1447	VRN1447	AC Granview	7	153	157	160	0	197	487	541.75	583.5	1121.25	81.25				5.11811	36.2
2015	VRN144	Nairn	2078	2	19	86	VRN14486	VRN14486	LN610	7	156	160	163	1	199	529	583.5	627.25	1159.25	81.25				6.28609	37.36
2015	VRN144	Nairn	2079	2	19	60	VRN14460	VRN14460	DENW1019	8	148	153	156	1	195	432	487	529	1096.5	71				7.82527	36.16
2015	VRN144	Nairn	2080	2	19	134	VRN144134	VRN144134	Wave	9	149	155	159	0	194	448.25	512.75	570.5	1078.75	72				4.70754	35.99
2015	VRN144	Nairn	2081	2	19	141	VRN144141	VRN144141	YW14B	9	148	153	158	1	197	432	487	554	1121.25	63.75				8.34833	28.68
2015	VRN144	Nairn	2082	2	19	91	VRN14491	VRN14491	LP404	9	153	157	162	1	195	487	541.75	613.5	1096.5	74.75				6.00862	33.01
2015	VRN144	Nairn	2083	2	19	78	VRN14478	VRN14478	Harvard	10	148	153	155	0	193	432	487	512.75	1063.25	74.25				3.58455	37.54
2015	VRN144	Nairn	2084	2	19	36	VRN14436	VRN14436	CM15-001	10	148	153	156	0	194	432	487	529	1078.75	75.5				6.95538	33.39
2015	VRN144	Nairn	2085	2	20	46	VRN14446	VRN14446	CM614	8	149	154	155	0	195	448.25	498.75	512.75	1096.5	77.5				9.65504	44.4
2015	VRN144	Nairn	2086	2	20	80	VRN14480	VRN14480	HY 412-SRW	9	154	158	160	0	195	498.75	554	583.5	1096.5	81.25				10.1612	45.3
2015	VRN144	Nairn	2087	2	20	137	VRN144137	VRN144137	XW13S	8	149	154	157	1	195	448.25	498.75	541.75	1096.5	66.5				5.14061	43.2
2015	VRN144	Nairn	2088	2	20	57	VRN14457	VRN14457	DCNW2017	8	157	163	162	1	200	541.75	627.25	613.5	1180.5	71				7.93963	42.25	anthesis occurred before head fully emerged and above collete
2015	VRN144	Nairn	2089	2	20	90	VRN14490	VRN14490	LP245	7	157	161	163	1	199	541.75	601.25	627.25	1159.25	79.5				6.28609	27.4
2015	VRN144	Nairn	2090	2	20	56	VRN14456	VRN14456	DCNW1077	9	154	158	161	2	199	498.75	554	601.25	1159.25	77.5				7.60405	31.79
2015	VRN144	Nairn	2091	2	20	113	VRN144113	VRN144113	Princeton	9	149	155	157	0	195	448.25	512.75	541.75	1096.5	79.25				6.96288	39.27
2015	VRN144	Nairn	2092	2	20	104	VRN144104	VRN144104	NC14G-003	9	153	157	161	2	195	487	541.75	601.25	1096.5	85				7.93401	37.31
2015	VRN144	Nairn	2093	2	20	100	VRN144100	VRN144100	NC14C-002	8	153	157	162	1	198	487	541.75	613.5	1138.75	87.5	1			6.76228	46.59
2015	VRN144	Nairn	2094	2	20	83	VRN14483	VRN14483	LN147	8	152	156	160	1	194	477.75	529	583.5	1078.75	83	4			7.1766	32.31
2015	VRN144	Nairn	2095	2	20	18	VRN14418	VRN14418	BRANSON	8	147	152	155	0	194	417.25	477.75	512.75	1078.75	67.25				6.10049	34.59
2015	VRN144	Nairn	2096	2	20	69	VRN14469	VRN14469	DENW3008	9	148	152	156	1	195	432	477.75	529	1096.5	72.25				8.34083	47.6
2015	VRN144	Nairn	2097	2	21	140	VRN144140	VRN144140	YW14A	9	150	155	158	0	195	466.5	512.75	554	1096.5	68				7.6228	32.47
2015	VRN144	Nairn	2098	2	21	2	VRN1442	VRN1442	25R39	7	151	156	158	0	197	471.5	529	554	1121.25	70.75				4.94001	42.9
2015	VRN144	Nairn	2099	2	21	35	VRN14435	VRN14435	CM1163	9	151	156	158	1	194	471.5	529	554	1078.75	76.25				8.34646	35.38
2015	VRN144	Nairn	2100	2	21	6	VRN1446	VRN1446	A05-45-23	9	153	157	158	1	198	487	541.75	554	1138.75	78.25				7.7934	32.58
2015	VRN144	Nairn	2101	2	21	62	VRN14462	VRN14462	DENW1043	9	148	153	156	1	195	432	487	529	1096.5	68.5				6.38733	31.47
2015	VRN144	Nairn	2102	2	21	49	VRN14449	VRN14449	DBNW1007	9	155	160	161	1	199	512.75	583.5	601.25	1159.25	79.25				7.46344	40.28
2015	VRN144	Nairn	2103	2	21	98	VRN14498	VRN14498	NC13G-009	9	150	156	159	1	196	466.5	529	570.5	1109	83.25				8.28646	49.3
2015	VRN144	Nairn	2104	2	21	135	VRN144135	VRN144135	WB425	9	148	152	155	1	195	432	477.75	512.75	1096.5	71.5				7.39595	30.8
2015	VRN144	Nairn	2105	2	21	66	VRN14466	VRN14466	DENW1143	8	150	155	160	1	195	466.5	512.75	583.5	1096.5	73.25				7.23285	43.6
2015	VRN144	Nairn	2106	2	21	132	VRN144132	VRN144132	UGRCDH5-28	8	152	155	160	0	197	477.75	512.75	583.5	1121.25	75.75				9.70941	37.9
2015	VRN144	Nairn	2107	2	21	22	VRN14422	VRN14422	CFBA1401	9	148	154	159	1	194	432	498.75	570.5	1078.75	75				8.86014	36.76
2015	VRN144	Nairn	2108	2	21	3	VRN1443	VRN1443	25R40	9	148	154	158	1	195	432	498.75	554	1096.5	62.25				9.54631	38.55
2015	VRN144	Nairn	2109	2	22	76	VRN14476	VRN14476	GAUDIO	9	148	155	158	1	199	432	512.75	554	1159.25	63.5				5.99738	38.83
2015	VRN144	Nairn	2110	2	22	121	VRN144121	VRN144121	PW13A-136	8	159	164	167	1	203	570.5	640	691.5	1226	74.5				4.53318	32.71
2015	VRN144	Nairn	2111	2	22	68	VRN14468	VRN14468	DENW3003	8	158	162	166	1	201	554	613.5	677	1197.5	98.5				10.1744	44.04
2015	VRN144	Nairn	2112	2	22	136	VRN144136	VRN144136	HY116-SRW	9	151	154	160	2	195	471.5	498.75	583.5	1096.5	78.75	1			6.05174	38.28	leaves chlorosing 6/11/2015
2015	VRN144	Nairn	2113	2	22	120	VRN144120	VRN144120	PW13A-087	7	160	167	170	1	202	583.5	691.5	735.25	1213.25	78				3.85639	34.38
2015	VRN144	Nairn	2114	2	22	106	VRN144106	VRN144106	NC15A-002	9	153	158	160	2	200	487	554	583.5	1180.5	83				7.90214	43.9
2015	VRN144	Nairn	2115	2	22	129	VRN144129	VRN144129	UGRC GL96	9	148	153	157	1	194	432	487	541.75	1078.75	76				6.45482	43.1
2015	VRN144	Nairn	2116	2	22	97	VRN14497	VRN14497	Marker	9	148	154	159	0	195	432	498.75	570.5	1096.5	71.75				5.69179	38.4
2015	VRN144	Nairn	2117	2	22	81	VRN14481	VRN14481	Karl-92	9	147	150	154	1	195	417.25	466.5	498.75	1096.5	65.5				4.90439	34.42
2015	VRN144	Nairn	2118	2	22	13	VRN14413	VRN14413	ACS57163	8	150	156	158	1	195	466.5	529	554	1096.5	70.25				5.67492	49.7
2015	VRN144	Nairn	2119	2	22	24	VRN14424	VRN14424	CFBA1503	9	155	159	161	1	199	512.75	570.5	601.25	1159.25	85.25				5.45369	47.23
2015	VRN144	Nairn	2120	2	22	131	VRN144131	VRN144131	UGRCDH5-15	10	150	155	160	0	197	466.5	512.75	583.5	1121.25	70.5				7.76528	41.3
2015	VRN144	Nairn	2121	2	23	41	VRN14441	VRN14441	CM15-006	9	156	159	162	1	197	529	570.5	613.5	1121.25	88	2			7.4372	28.89
2015	VRN144	Nairn	2122	2	23	71	VRN14471	VRN14471	DENW3074	9	154	158	161	1	197	498.75	554	601.25	1121.25	85	3			7.99025	36.22
2015	VRN144	Nairn	2123	2	23	11	VRN14411	VRN14411	ACS10132	8	152	157	159	1	197	477.75	541.75	570.5	1121.25	70.5				7.10349	41.81
2015	VRN144	Nairn	2124	2	23	99	VRN14499	VRN14499	NC14C-001	9	155	157	162	1	195	512.75	541.75	613.5	1096.5	82.25				7.96775	39.26
2015	VRN144	Nairn	2125	2	23	115	VRN144115	VRN144115	PRO 81	8	150	155	159	1	194	466.5	512.75	570.5	1078.75	83.75				3.98388	37.02
2015	VRN144	Nairn	2126	2	23	45	VRN14445	VRN14445	CM5-1074	8	148	153	155	1	197	432	487	512.75	1121.25	69				6.86914	34.4
2015	VRN144	Nairn	2127	2	23	116	VRN144116	VRN144116	PW13A-048	8	156	163	165	1	202	529	627.25	657.25	1213.25	76.75				6.43982	36.95
2015	VRN144	Nairn	2128	2	23	14	VRN14414	VRN14414	Arnold	9	151	157	159	1	194	471.5	541.75	570.5	1078.75	76.25				5.87739	35.2
2015	VRN144	Nairn	2129	2	23	111	VRN144111	VRN144111	OAC Flight	9	149	155	157	1	195	448.25	512.75	541.75	1096.5	73				5.21185	35.81
2015	VRN144	Nairn	2130	2	23	125	VRN144125	VRN144125	UGRC C2-5	9	156	160	161	0	198	529	583.5	601.25	1138.75	82.5				7.88714	41.26
2015	VRN144	Nairn	2131	2	23	119	VRN144119	VRN144119	PW13A-073	9	157	165	167	1	202	541.75	657.25	691.5	1213.25	71.25				4.73566	34.36
2015	VRN144	Nairn	2132	2	23	9	VRN1449	VRN1449	AC Morley	9	153	157	160	0	198	487	541.75	583.5	1138.75	95.25				9.85377	39.26
2015	VRN144	Nairn	2133	2	24	82	VRN14482	VRN14482	Keldin	8	153	157	159	1	197	487	541.75	570.5	1121.25	75				7.93588	42.57
2015	VRN144	Nairn	2134	2	24	87	VRN14487	VRN14487	LN611	9	154	159	162	1	198	498.75	570.5	613.5	1138.75	84.75				7.90589	36.14
2015	VRN144	Nairn	2135	2	24	84	VRN14484	VRN14484	LN155	7	149	153	157	1	195	448.25	487	541.75	1096.5	79.25	8			3.53393	37.85
2015	VRN144	Nairn	2136	2	24	128	VRN144128	VRN144128	UGRC GL164	9	148	153	157	0	194	432	487	541.75	1078.75	72.5				8.26209	32.61
2015	VRN144	Nairn	2137	2	24	124	VRN144124	VRN144124	SZD 3069	8	149	157	159	1	196	448.25	541.75	570.5	1109	71				6.30859	40.69
2015	VRN144	Nairn	2138	2	24	25	VRN14425	VRN14425	CFBA1504	10	156	161	163	0	196	529	601.25	627.25	1109	79.75				9.54256	42.04
2015	VRN144	Nairn	2139	2	24	101	VRN144101	VRN144101	NC14C-003	9	149	154	157	0	195	448.25	498.75	541.75	1096.5	70.5				7.30596	34.74
2015	VRN144	Nairn	2140	2	24	67	VRN14467	VRN14467	DENW3001	9	148	153	155	1	193	432	487	512.75	1063.25	73.75				5.09561	37.66
2015	VRN144	Nairn	2141	2	24	74	VRN14474	VRN14474	FAUNUS	9	155	161	163	0	199	512.75	601.25	627.25	1159.25	76.5				9.11886	40.31
2015	VRN144	Nairn	2142	2	24	122	VRN144122	VRN144122	PW13A-140	8	157	164	165	1	201	541.75	640	657.25	1197.5	70.5				4.23322	37.1
2015	VRN144	Nairn	2143	2	24	92	VRN14492	VRN14492	LP421	10	155	157	161	1	195	512.75	541.75	601.25	1096.5	82.25				7.58155	34.57	high variation 4 heading rest of plot hasn’t bootef
2015	VRN144	Nairn	2144	2	24	126	VRN144126	VRN144126	UGRC GL119	8	147	152	156	0	194	417.25	477.75	529	1078.75	71.5				4.41695	33.3
2015	VRN144	Ottawa	1001	1	1	79	VRN14479	VRN14479	HY 301-HRW	9	158	164	168	0	203	557.2	643.5	704.5	1260.1
2015	VRN144	Ottawa	1002	1	1	61	VRN14461	VRN14461	DENW1031	8.5	152	160	169	1	203	490.1	586.05	720.65	1260.1
2015	VRN144	Ottawa	1003	1	1	34	VRN14434	VRN14434	CM1070	8	155	162	168	1	205	521.1	614.75	704.5	1293.45
2015	VRN144	Ottawa	1004	1	1	106	VRN144106	VRN144106	NC15A-002	8.5	157	163	166	0	205	547.05	628.55	674.85	1293.45
2015	VRN144	Ottawa	1005	1	1	8	VRN1448	VRN1448	AC MacKinnon	6	158	161	166	0	204	557.2	599.7	674.85	1277.25
2015	VRN144	Ottawa	1006	1	1	108	VRN144108	VRN144108	NC15C-002	9	152	160	166	0	201	490.1	586.05	674.85	1226.3
2015	VRN144	Ottawa	1007	1	1	49	VRN14449	VRN14449	DBNW1007	5	158	164	168	1	208	557.2	643.5	704.5	1351.05
2015	VRN144	Ottawa	1008	1	1	21	VRN14421	VRN14421	CFBA1206	8	151	158	166	0	197	480.6	557.2	674.85	1153.9
2015	VRN144	Ottawa	1009	1	1	53	VRN14453	VRN14453	DCNW1018	7.5	152	158	167	0	199	490.1	557.2	693.05	1184.25
2015	VRN144	Ottawa	1010	1	1	77	VRN14477	VRN14477	GUIDO	5.5	154	163	167	1	208	508.1	628.55	693.05	1351.05
2015	VRN144	Ottawa	1011	1	1	63	VRN14463	VRN14463	DENW1044	5	158	166	169	0	208	557.2	674.85	720.65	1351.05
2015	VRN144	Ottawa	1012	1	1	56	VRN14456	VRN14456	DCNW1077	9	158	164	168	0	207	557.2	643.5	704.5	1330.15
2015	VRN144	Ottawa	1013	1	2	23	VRN14423	VRN14423	CFBA1409	9.5	152	158	169	1	193	490.1	557.2	720.65	1090.9
2015	VRN144	Ottawa	1014	1	2	55	VRN14455	VRN14455	DCNW1074	8.5	158	162	168	0	203	557.2	614.75	704.5	1260.1
2015	VRN144	Ottawa	1015	1	2	46	VRN14446	VRN14446	CM614	7.5	151	160	166	0	202	480.6	586.05	674.85	1245.05
2015	VRN144	Ottawa	1016	1	2	39	VRN14439	VRN14439	CM15-004	7.5	152	160	166	1	202	490.1	586.05	674.85	1245.05
2015	VRN144	Ottawa	1017	1	2	105	VRN144105	VRN144105	NC15A-001	8.5	155	160	167	1	201	521.1	586.05	693.05	1226.3
2015	VRN144	Ottawa	1018	1	2	113	VRN144113	VRN144113	Princeton	9	149	157	166	0	197	454.35	547.05	674.85	1153.9
2015	VRN144	Ottawa	1019	1	2	128	VRN144128	VRN144128	UGRC GL164	8.5	152	158	164	0	201	490.1	557.2	643.5	1226.3
2015	VRN144	Ottawa	1020	1	2	131	VRN144131	VRN144131	UGRCDH5-15	9	152	159	168	0	196	490.1	572.4	704.5	1141.3
2015	VRN144	Ottawa	1021	1	2	95	VRN14495	VRN14495	LP681	9	154	162	168	1	198	508.1	614.75	704.5	1166.25
2015	VRN144	Ottawa	1022	1	2	102	VRN144102	VRN144102	NC14G-001	7	151	157	165	0	202	480.6	547.05	657.75	1245.05
2015	VRN144	Ottawa	1023	1	2	134	VRN144134	VRN144134	Wave	8.5	150	158	166	0	201	473.85	557.2	674.85	1226.3
2015	VRN144	Ottawa	1024	1	2	78	VRN14478	VRN14478	Harvard	8.5	154	158	166	0	201	508.1	557.2	674.85	1226.3
2015	VRN144	Ottawa	1025	1	3	22	VRN14422	VRN14422	CFBA1401	9	155	160	166	1	203	521.1	586.05	674.85	1260.1
2015	VRN144	Ottawa	1026	1	3	70	VRN14470	VRN14470	DENW3058	8	158	164	168	1	206	557.2	643.5	704.5	1310
2015	VRN144	Ottawa	1027	1	3	104	VRN144104	VRN144104	NC14G-003	9.5	156	162	167	0	205	537.1	614.75	693.05	1293.45
2015	VRN144	Ottawa	1028	1	3	14	VRN14414	VRN14414	Arnold	6.5	156	161	167	1	203	537.1	599.7	693.05	1260.1
2015	VRN144	Ottawa	1029	1	3	68	VRN14468	VRN14468	DENW3003	7	158	164	169	1	204	557.2	643.5	720.65	1277.25
2015	VRN144	Ottawa	1030	1	3	43	VRN14443	VRN14443	CM2215	8.5	153	159	165	1	202	498.9	572.4	657.75	1245.05
2015	VRN144	Ottawa	1031	1	3	32	VRN14432	VRN14432	CFBA1511	7	152	158	165	1	202	490.1	557.2	657.75	1245.05
2015	VRN144	Ottawa	1032	1	3	132	VRN144132	VRN144132	UGRCDH5-28	9	156	161	167	0	201	537.1	599.7	693.05	1226.3
2015	VRN144	Ottawa	1033	1	3	126	VRN144126	VRN144126	UGRC GL119	8.9	152	158	163	0	196	490.1	557.2	628.55	1141.3
2015	VRN144	Ottawa	1034	1	3	6	VRN1446	VRN1446	A05-45-23	8.5	156	162	168	1	204	537.1	614.75	704.5	1277.25
2015	VRN144	Ottawa	1035	1	3	59	VRN14459	VRN14459	DENW1014	6	153	158	164	1	198	498.9	557.2	643.5	1166.25
2015	VRN144	Ottawa	1036	1	3	111	VRN144111	VRN144111	OAC Flight	6	152	159	164	1	202	490.1	572.4	643.5	1245.05
2015	VRN144	Ottawa	1037	1	4	142	VRN144142	VRN144142	SC-15110	9	152	157	160	1	199	490.1	547.05	586.05	1184.25
2015	VRN144	Ottawa	1038	1	4	57	VRN14457	VRN14457	DCNW2017	6.5	156	165	168	1	205	537.1	657.75	704.5	1293.45
2015	VRN144	Ottawa	1039	1	4	139	VRN144139	VRN144139	YW12Q	9	154	158	164	1	202	508.1	557.2	643.5	1245.05
2015	VRN144	Ottawa	1040	1	4	17	VRN14417	VRN14417	CM9004	#VALUE!	158	165	168	1	206	557.2	657.75	704.5	1310							Bad Winter Kill
2015	VRN144	Ottawa	1041	1	4	115	VRN144115	VRN144115	PRO 81	8	151	159	164	1	201	480.6	572.4	643.5	1226.3
2015	VRN144	Ottawa	1042	1	4	76	VRN14476	VRN14476	GAUDIO	8.5	154	159	161	1	201	508.1	572.4	599.7	1226.3
2015	VRN144	Ottawa	1043	1	4	84	VRN14484	VRN14484	LN155	9	150	158	161	1	196	473.85	557.2	599.7	1141.3
2015	VRN144	Ottawa	1044	1	4	9	VRN1449	VRN1449	AC Morley	9	153	160	165	0	196	498.9	586.05	657.75	1141.3
2015	VRN144	Ottawa	1045	1	4	72	VRN14472	VRN14472	Emmit	9	152	159	162	0	196	490.1	572.4	614.75	1141.3
2015	VRN144	Ottawa	1046	1	4	7	VRN1447	VRN1447	AC Granview	9.5	152	160	164	0	198	490.1	586.05	643.5	1166.25
2015	VRN144	Ottawa	1047	1	4	74	VRN14474	VRN14474	FAUNUS	8	157	166	167	0	209	547.05	674.85	693.05	1372.05
2015	VRN144	Ottawa	1048	1	4	141	VRN144141	VRN144141	YW14B	8.5	153	158	160	1	203	498.9	557.2	586.05	1260.1
2015	VRN144	Ottawa	1049	1	5	3	VRN1443	VRN1443	25R40	8.5	156	160	165	1	207	537.1	586.05	657.75	1330.15
2015	VRN144	Ottawa	1050	1	5	117	VRN144117	VRN144117	PW13A-049	8	159	171	173	1	210	572.4	744.3	780.1	1394.9
2015	VRN144	Ottawa	1051	1	5	109	VRN144109	VRN144109	NC15C-003	8	154	162	165	0	208	508.1	614.75	657.75	1351.05
2015	VRN144	Ottawa	1052	1	5	58	VRN14458	VRN14458	DCNW2027	8	158	163	165	0	205	557.2	628.55	657.75	1293.45
2015	VRN144	Ottawa	1053	1	5	94	VRN14494	VRN14494	LP529	9	158	164	168	1	203	557.2	643.5	704.5	1260.1
2015	VRN144	Ottawa	1054	1	5	15	VRN14415	VRN14415	Ava	8	157	163	168	0	206	547.05	628.55	704.5	1310
2015	VRN144	Ottawa	1055	1	5	10	VRN14410	VRN14410	AC Sampson	8.5	158	165	168	0	204	557.2	657.75	704.5	1277.25
[truncated: 451 more rows]

## Sheet: GENOTYPING
TEST	Entry	GEN	EntryG	Name	Ppd_D1	Ppd_A1	Ppd_B1	Vrn_A1	Vrn_B1	Vrn_D1	Vrn_B3
VRN144	1	VRN1441	VRN1441	25R34	a	b	b	vrn_A1 ( r)	vrn_B1 ( r)	vrn_D1	vrn_B3(r )
VRN144	2	VRN1442	VRN1442	25R39	a	b	b	vrn_A1 ( r)	vrn_B1 ( r)	vrn_D1	vrn_B3(r )
VRN144	3	VRN1443	VRN1443	25R40	a	b	b	vrn_A1 ( r)	vrn_B1 ( r)	vrn_D1	vrn_B3(r )
VRN144	4	VRN1444	VRN1444	25R46	a	b	b	vrn_A1 ( r)	vrn_B1 ( r)	vrn_D1	vrn_B3(r )
VRN144	5	VRN1445	VRN1445	25W31	a	b	b	vrn_A1 ( r)	vrn_B1 ( r)	vrn_D1	vrn_B3(r )
VRN144	6	VRN1446	VRN1446	A05-45-23	b	a	b	vrn_A1 ( r)	vrn_B1 ( r)	vrn_D1	vrn_B3(r )
VRN144	7	VRN1447	VRN1447	AC GRANVIEW	a	b	b	vrn_A1 ( r)	vrn_B1 ( r)	vrn_D1	vrn_B3(r )
VRN144	8	VRN1448	VRN1448	AC MACKINNON	b	b	b	vrn_A1 ( r)	vrn_B1 ( r)	vrn_D1	vrn_B3(r )
VRN144	9	VRN1449	VRN1449	AC MORLEY	b	b	b	vrn_A1 ( r)	vrn_B1 ( r)	vrn_D1	vrn_B3(r )
VRN144	10	VRN14410	VRN14410	AC SAMPSON	b	b	b	vrn_A1 ( r)	vrn_B1 ( r)	vrn_D1	vrn_B3(r )
VRN144	11	VRN14411	VRN14411	ACS10132	b	b	b	vrn_A1 ( r)	vrn_B1 ( r)	vrn_D1	vrn_B3(r )
VRN144	12	VRN14412	VRN14412	ACS10188	a	b	b	vrn_A1 ( r)	vrn_B1 ( r)	vrn_D1	vrn_B3(r )
VRN144	13	VRN14413	VRN14413	ACS57163	a	b	b	vrn_A1 ( r)	vrn_B1 ( r)	vrn_D1	vrn_B3(r )
VRN144	14	VRN14414	VRN14414	ARNOLD	b	b	b	vrn_A1 ( r)	vrn_B1 ( r)	vrn_D1	vrn_B3(r )
VRN144	15	VRN14415	VRN14415	AVA	b	b	b	vrn_A1 ( r)	vrn_B1 ( r)	vrn_D1	vrn_B3(r )
VRN144	16	VRN14416	VRN14416	BALITUS	a	b	b	vrn_A1 ( r)	vrn_B1 ( r)	vrn_D1	vrn_B3(r )
VRN144	17	VRN14417	VRN14417	CM9004	b	b	b	vrn_A1 ( r)	Vrn_B1 (D)	Vrn_D1 (D)	vrn_B3(r )
VRN144	18	VRN14418	VRN14418	BRANSON	a	a	b	vrn_A1 ( r)	vrn_B1 ( r)	vrn_D1	vrn_B3(r )
VRN144	19	VRN14419	VRN14419	CARNAVAL	a	b	b	vrn_A1 ( r)	vrn_B1 ( r)	vrn_D1	vrn_B3(r )
VRN144	20	VRN14420	VRN14420	CFBA 1110	b	a	b	vrn_A1 ( r)	vrn_B1 ( r)	vrn_D1	vrn_B3(r )
VRN144	21	VRN14421	VRN14421	CFBA1206	b	a	b	vrn_A1 ( r)	vrn_B1 ( r)	vrn_D1	vrn_B3(r )
VRN144	24	VRN14424	VRN14424	CFBA1503	b	b	b	vrn_A1 ( r)	vrn_B1 ( r)	vrn_D1	vrn_B3(r )
VRN144	25	VRN14425	VRN14425	CFBA 1504	b	b	b	vrn_A1 ( r)	vrn_B1 ( r)	vrn_D1	vrn_B3(r )
VRN144	26	VRN14426	VRN14426	CFBA1505	a	b	b	vrn_A1 ( r)	vrn_B1 ( r)	vrn_D1	vrn_B3(r )
VRN144	27	VRN14427	VRN14427	CFBA1506	a	b	b	vrn_A1 ( r)	vrn_B1 ( r)	vrn_D1	vrn_B3(r )
VRN144	28	VRN14428	VRN14428	CFBA1507	a	b	b	vrn_A1 ( r)	vrn_B1 ( r)	vrn_D1	vrn_B3(r )
VRN144	29	VRN14429	VRN14429	CFBA1508	a	a	b	vrn_A1 ( r)	vrn_B1 ( r)	vrn_D1	vrn_B3(r )
VRN144	30	VRN14430	VRN14430	CFBA1509	a	b	b	vrn_A1 ( r)	vrn_B1 ( r)	vrn_D1	vrn_B3(r )
VRN144	31	VRN14431	VRN14431	CFBA1510	a	b	b	vrn_A1 ( r)	vrn_B1 ( r)	vrn_D1	vrn_B3(r )
VRN144	32	VRN14432	VRN14432	CFBA1511	a	b	b	vrn_A1 ( r)	vrn_B1 ( r)	vrn_D1	vrn_B3(r )
VRN144	33	VRN14433	VRN14433	CM1011	b	a	b	vrn_A1 ( r)	vrn_B1 ( r)	vrn_D1	vrn_B3(r )
VRN144	34	VRN14434	VRN14434	CM1070	a	b	b	vrn_A1 ( r)	vrn_B1 ( r)	vrn_D1	vrn_B3(r )
VRN144	35	VRN14435	VRN14435	CM1163	a	b	b	vrn_A1 ( r)	vrn_B1 ( r)	vrn_D1	vrn_B3(r )
VRN144	36	VRN14436	VRN14436	CM15-001	a	b	b	vrn_A1 ( r)	vrn_B1 ( r)	vrn_D1	vrn_B3(r )
VRN144	37	VRN14437	VRN14437	CM15-002	b	a	b	vrn_A1 ( r)	vrn_B1 ( r)	vrn_D1	vrn_B3(r )
VRN144	38	VRN14438	VRN14438	CM15-003	b	a	b	vrn_A1 ( r)	vrn_B1 ( r)	vrn_D1	vrn_B3(r )
VRN144	39	VRN14439	VRN14439	CM15-004	b	b	b	vrn_A1 ( r)	vrn_B1 ( r)	vrn_D1	vrn_B3(r )
VRN144	40	VRN14440	VRN14440	CM15-005	a	b	b	vrn_A1 ( r)	vrn_B1 ( r)	vrn_D1	vrn_B3(r )
VRN144	41	VRN14441	VRN14441	CM15-006	b	b	b	vrn_A1 ( r)	vrn_B1 ( r)	vrn_D1	vrn_B3(r )
VRN144	42	VRN14442	VRN14442	CM2053	a	a	b	vrn_A1 ( r)	vrn_B1 ( r)	vrn_D1	vrn_B3(r )
VRN144	43	VRN14443	VRN14443	CM2215	a	b	b	vrn_A1 ( r)	vrn_B1 ( r)	vrn_D1	vrn_B3(r )
VRN144	44	VRN14444	VRN14444	CM249	a	b	b	vrn_A1 ( r)	vrn_B1 ( r)	vrn_D1	vrn_B3(r )
VRN144	45	VRN14445	VRN14445	CM5 1074	a	a	b	vrn_A1 ( r)	vrn_B1 ( r)	vrn_D1	vrn_B3(r )
VRN144	46	VRN14446	VRN14446	CM614	b	a	b	vrn_A1 ( r)	vrn_B1 ( r)	vrn_D1	vrn_B3(r )
VRN144	47	VRN14447	VRN14447	CM7363	a	b	b	vrn_A1 ( r)	vrn_B1 ( r)	vrn_D1	vrn_B3(r )
VRN144	48	VRN14448	VRN14448	DANW4002	b	b	b	vrn_A1 ( r)	vrn_B1 ( r)	vrn_D1	vrn_B3(r )
VRN144	49	VRN14449	VRN14449	DBNW1007	b	b	b	vrn_A1 ( r)	vrn_B1 ( r)	vrn_D1	vrn_B3(r )
VRN144	50	VRN14450	VRN14450	DBNW1008	b	b	b	vrn_A1 ( r)	vrn_B1 ( r)	vrn_D1	vrn_B3(r )
VRN144	51	VRN14451	VRN14451	DBNW1060	b	b	b	vrn_A1 ( r)	vrn_B1 ( r)	vrn_D1	vrn_B3(r )
VRN144	52	VRN14452	VRN14452	DBNW3005	b	b	b	vrn_A1 ( r)	vrn_B1 ( r)	vrn_D1	vrn_B3(r )
VRN144	53	VRN14453	VRN14453	DCNW1018	a	a	b	vrn_A1 ( r)	vrn_B1 ( r)	vrn_D1	vrn_B3(r )
VRN144	54	VRN14454	VRN14454	DCNW1024	b	a	b	vrn_A1 ( r)	vrn_B1 ( r)	vrn_D1	vrn_B3(r )
VRN144	55	VRN14455	VRN14455	DCNW1074	b	b	b	vrn_A1 ( r)	vrn_B1 ( r)	vrn_D1	vrn_B3(r )
VRN144	56	VRN14456	VRN14456	DCNW1077	b	b	b	vrn_A1 ( r)	vrn_B1 ( r)	vrn_D1	vrn_B3(r )
VRN144	59	VRN14459	VRN14459	DENW1014	a	b	b	vrn_A1 ( r)	vrn_B1 ( r)	vrn_D1	vrn_B3(r )
VRN144	61	VRN14461	VRN14461	DENW1031	a	b	b	vrn_A1 ( r)	vrn_B1 ( r)	vrn_D1	vrn_B3(r )
VRN144	62	VRN14462	VRN14462	DENN1043	a	a	b	vrn_A1 ( r)	vrn_B1 ( r)	vrn_D1	vrn_B3(r )
VRN144	63	VRN14463	VRN14463	DENW1044	b	b	b	vrn_A1 ( r)	vrn_B1 ( r)	vrn_D1	vrn_B3(r )
VRN144	64	VRN14464	VRN14464	DENW1076	a	b	b	vrn_A1 ( r)	vrn_B1 ( r)	vrn_D1	vrn_B3(r )
VRN144	65	VRN14465	VRN14465	DENW1135	b	b	b	vrn_A1 ( r)	vrn_B1 ( r)	vrn_D1	vrn_B3(r )
VRN144	66	VRN14466	VRN14466	DENW1143	b	a	b	vrn_A1 ( r)	vrn_B1 ( r)	vrn_D1	vrn_B3(r )
VRN144	67	VRN14467	VRN14467	DENW3001	a	b	b	vrn_A1 ( r)	vrn_B1 ( r)	vrn_D1	vrn_B3(r )
VRN144	68	VRN14468	VRN14468	DENW3003	b	b	b	vrn_A1 ( r)	vrn_B1 ( r)	vrn_D1	vrn_B3(r )
VRN144	69	VRN14469	VRN14469	DENW3008	a	b	b	vrn_A1 ( r)	vrn_B1 ( r)	vrn_D1	vrn_B3(r )
VRN144	70	VRN14470	VRN14470	DENW3058	b	b	b	vrn_A1 ( r)	vrn_B1 ( r)	vrn_D1	vrn_B3(r )
VRN144	71	VRN14471	VRN14471	DENW3074	b	b	b	vrn_A1 ( r)	vrn_B1 ( r)	vrn_D1	vrn_B3(r )
VRN144	72	VRN14472	VRN14472	EMMIT	b	a	b	vrn_A1 ( r)	vrn_B1 ( r)	vrn_D1	vrn_B3(r )
VRN144	73	VRN14473	VRN14473	EMPEROR	b	a	b	vrn_A1 ( r)	vrn_B1 ( r)	vrn_D1	vrn_B3(r )
VRN144	74	VRN14474	VRN14474	FAUNUS	b	b	b	vrn_A1 ( r)	vrn_B1 ( r)	vrn_D1	vrn_B3(r )
VRN144	75	VRN14475	VRN14475	GALLUS	b	b	b	vrn_A1 ( r)	vrn_B1 ( r)	vrn_D1	vrn_B3(r )
VRN144	76	VRN14476	VRN14476	GAUDIO	a	b	b	vrn_A1 ( r)	vrn_B1 ( r)	vrn_D1	vrn_B3(r )
VRN144	77	VRN14477	VRN14477	GUIDO	a	b	b	vrn_A1 ( r)	vrn_B1 ( r)	vrn_D1	vrn_B3(r )
VRN144	78	VRN14478	VRN14478	HARVARD	a	b	b	vrn_A1 ( r)	vrn_B1 ( r)	vrn_D1	vrn_B3(r )
VRN144	79	VRN14479	VRN14479	HY301 HRW	a	b	b	vrn_A1 ( r)	vrn_B1 ( r)	vrn_D1	vrn_B3(r )
VRN144	80	VRN14480	VRN14480	HY412-SRW	b	b	b	vrn_A1 ( r)	vrn_B1 ( r)	vrn_D1	vrn_B3(r )
VRN144	81	VRN14481	VRN14481	KARL-92	a	b	b	vrn_A1 ( r)	vrn_B1 ( r)	vrn_D1	vrn_B3(r )
VRN144	82	VRN14482	VRN14482	KELDIN	b	b	b	vrn_A1 ( r)	vrn_B1 ( r)	vrn_D1	vrn_B3(r )
VRN144	83	VRN14483	VRN14483	LN147	a	b	b	vrn_A1 ( r)	vrn_B1 ( r)	vrn_D1	vrn_B3(r )
VRN144	84	VRN14484	VRN14484	LN155	a	b	b	vrn_A1 ( r)	vrn_B1 ( r)	vrn_D1	vrn_B3(r )
VRN144	85	VRN14485	VRN14485	LN609	b	b	b	vrn_A1 ( r)	vrn_B1 ( r)	vrn_D1	vrn_B3(r )
VRN144	86	VRN14486	VRN14486	LN 610	b	b	b	vrn_A1 ( r)	vrn_B1 ( r)	vrn_D1	vrn_B3(r )
VRN144	87	VRN14487	VRN14487	LN611	b	b	b	vrn_A1 ( r)	vrn_B1 ( r)	vrn_D1	vrn_B3(r )
VRN144	88	VRN14488	VRN14488	LP046	b	b	b	vrn_A1 ( r)	vrn_B1 ( r)	vrn_D1	vrn_B3(r )
VRN144	89	VRN14489	VRN14489	LP069	b	b	b	vrn_A1 ( r)	vrn_B1 ( r)	vrn_D1	vrn_B3(r )
VRN144	90	VRN14490	VRN14490	LP245	b	b	b	vrn_A1 ( r)	vrn_B1 ( r)	vrn_D1	vrn_B3(r )
VRN144	91	VRN14491	VRN14491	LP404	b	b	b	vrn_A1 ( r)	vrn_B1 ( r)	vrn_D1	vrn_B3(r )
VRN144	92	VRN14492	VRN14492	LP421	b	b	b	vrn_A1 ( r)	vrn_B1 ( r)	vrn_D1	vrn_B3(r )
VRN144	94	VRN14494	VRN14494	LP529	b	b	b	vrn_A1 ( r)	vrn_B1 ( r)	vrn_D1	vrn_B3(r )
VRN144	95	VRN14495	VRN14495	LP681	b	b	b	vrn_A1 ( r)	vrn_B1 ( r)	vrn_D1	vrn_B3(r )
VRN144	96	VRN14496	VRN14496	LP995F	b	b	b	vrn_A1 ( r)	vrn_B1 ( r)	vrn_D1	vrn_B3(r )
VRN144	97	VRN14497	VRN14497	MARKER	b	a	b	vrn_A1 ( r)	vrn_B1 ( r)	vrn_D1	vrn_B3(r )
VRN144	98	VRN14498	VRN14498	NC13G-009	b	a	b	vrn_A1 ( r)	vrn_B1 ( r)	vrn_D1	vrn_B3(r )
VRN144	99	VRN14499	VRN14499	NC14C-001	b	b	b	vrn_A1 ( r)	vrn_B1 ( r)	vrn_D1	vrn_B3(r )
VRN144	100	VRN144100	VRN144100	NC14C-002	b	b	b	vrn_A1 ( r)	vrn_B1 ( r)	vrn_D1	vrn_B3(r )
VRN144	101	VRN144101	VRN144101	NC14C-003	a	b	b	vrn_A1 ( r)	vrn_B1 ( r)	vrn_D1	vrn_B3(r )
VRN144	102	VRN144102	VRN144102	NC14G-001	b	a	b	vrn_A1 ( r)	vrn_B1 ( r)	vrn_D1	vrn_B3(r )
VRN144	103	VRN144103	VRN144103	NC14G-002	a	b	b	vrn_A1 ( r)	vrn_B1 ( r)	vrn_D1	vrn_B3(r )
VRN144	104	VRN144104	VRN144104	NC14G-003	b	b	b	vrn_A1 ( r)	vrn_B1 ( r)	vrn_D1	vrn_B3(r )
VRN144	105	VRN144105	VRN144105	NC15A-001	b	b	b	vrn_A1 ( r)	vrn_B1 ( r)	vrn_D1	vrn_B3(r )
VRN144	106	VRN144106	VRN144106	NC15A-002	b	b	b	vrn_A1 ( r)	vrn_B1 ( r)	vrn_D1	vrn_B3(r )
VRN144	107	VRN144107	VRN144107	NC15C-001	a	b	b	vrn_A1 ( r)	vrn_B1 ( r)	vrn_D1	vrn_B3(r )
VRN144	108	VRN144108	VRN144108	NC15C-002	a	b	b	vrn_A1 ( r)	vrn_B1 ( r)	vrn_D1	vrn_B3(r )
VRN144	109	VRN144109	VRN144109	NC15C-003	a	b	b	vrn_A1 ( r)	vrn_B1 ( r)	vrn_D1	vrn_B3(r )
VRN144	110	VRN144110	VRN144110	NC15G-001	a	a	b	vrn_A1 ( r)	vrn_B1 ( r)	vrn_D1	vrn_B3(r )
VRN144	111	VRN144111	VRN144111	OAC FLIGHT	b	a	b	vrn_A1 ( r)	vrn_B1 ( r)	vrn_D1	vrn_B3(r )
VRN144	112	VRN144112	VRN144112	PRICESLEY	a	b	b	vrn_A1 ( r)	vrn_B1 ( r)	vrn_D1	vrn_B3(r )
VRN144	113	VRN144113	VRN144113	PRINCETON	a	b	b	vrn_A1 ( r)	vrn_B1 ( r)	vrn_D1	vrn_B3(r )
VRN144	114	VRN144114	VRN144114	PRO 77	a	b	b	vrn_A1 ( r)	vrn_B1 ( r)	vrn_D1	vrn_B3(r )
VRN144	115	VRN144115	VRN144115	PRO81	b	b	b	vrn_A1 ( r)	vrn_B1 ( r)	vrn_D1	vrn_B3(r )
VRN144	116	VRN144116	VRN144116	PW13A-048	b	b	b	vrn_A1 ( r)	vrn_B1 ( r)	vrn_D1	vrn_B3(r )
VRN144	117	VRN144117	VRN144117	PW13A-049	b	b	b	vrn_A1 ( r)	vrn_B1 ( r)	vrn_D1	vrn_B3(r )
VRN144	118	VRN144118	VRN144118	PW13A-050	b	b	b	vrn_A1 ( r)	vrn_B1 ( r)	vrn_D1	vrn_B3(r )
VRN144	119	VRN144119	VRN144119	PW13A-073	b	b	b	vrn_A1 ( r)	vrn_B1 ( r)	vrn_D1	vrn_B3(r )
VRN144	120	VRN144120	VRN144120	PW13A-087	b	b	b	vrn_A1 ( r)	vrn_B1 ( r)	vrn_D1	vrn_B3(r )
VRN144	121	VRN144121	VRN144121	PW13A-136	b	b	b	vrn_A1 ( r)	vrn_B1 ( r)	vrn_D1	vrn_B3(r )
VRN144	122	VRN144122	VRN144122	PW13A-140	b	b	b	vrn_A1 ( r)	vrn_B1 ( r)	vrn_D1	vrn_B3(r )
VRN144	123	VRN144123	VRN144123	PW13K-001	b	b	b	vrn_A1 ( r)	vrn_B1 ( r)	vrn_D1	vrn_B3(r )
VRN144	124	VRN144124	VRN144124	SZD 3069	a	b	b	vrn_A1 ( r)	vrn_B1 ( r)	vrn_D1	vrn_B3(r )
VRN144	125	VRN144125	VRN144125	UGRC C2-5	b	b	b	vrn_A1 ( r)	vrn_B1 ( r)	vrn_D1	vrn_B3(r )
VRN144	126	VRN144126	VRN144126	UGRC GL119	a	b	b	vrn_A1 ( r)	vrn_B1 ( r)	vrn_D1	vrn_B3(r )
VRN144	127	VRN144127	VRN144127	UGRC GL133	a	a	b	vrn_A1 ( r)	vrn_B1 ( r)	vrn_D1	vrn_B3(r )
VRN144	128	VRN144128	VRN144128	UGRC GL164	a	a	b	vrn_A1 ( r)	vrn_B1 ( r)	vrn_D1	vrn_B3(r )
VRN144	129	VRN144129	VRN144129	UGRC GL96	a	b	b	vrn_A1 ( r)	vrn_B1 ( r)	vrn_D1	vrn_B3(r )
VRN144	130	VRN144130	VRN144130	UGRC RING	a	b	b	vrn_A1 ( r)	vrn_B1 ( r)	vrn_D1	vrn_B3(r )
VRN144	131	VRN144131	VRN144131	UGRCDH5-15	b	a	b	vrn_A1 ( r)	vrn_B1 ( r)	vrn_D1	vrn_B3(r )
VRN144	132	VRN144132	VRN144132	UGRCDH5-28	b	a	b	vrn_A1 ( r)	vrn_B1 ( r)	vrn_D1	vrn_B3(r )
VRN144	133	VRN144133	VRN144133	VENTURE	a	b	b	vrn_A1 ( r)	vrn_B1 ( r)	vrn_D1	vrn_B3(r )
VRN144	134	VRN144134	VRN144134	WAVE	b	a	b	vrn_A1 ( r)	vrn_B1 ( r)	vrn_D1	vrn_B3(r )
VRN144	137	VRN144137	VRN144137	XW13S	a	a	b	vrn_A1 ( r)	vrn_B1 ( r)	vrn_D1	vrn_B3(r )
VRN144	138	VRN144138	VRN144138	YW12M	a	b	b	vrn_A1 ( r)	vrn_B1 ( r)	vrn_D1	vrn_B3(r )
VRN144	139	VRN144139	VRN144139	YW12Q	a	b	b	vrn_A1 ( r)	vrn_B1 ( r)	vrn_D1	vrn_B3(r )
VRN144	140	VRN144140	VRN144140	YW14A	a	b	b	vrn_A1 ( r)	vrn_B1 ( r)	vrn_D1	vrn_B3(r )
VRN144	141	VRN144141	VRN144141	YW14B	a	a	b	vrn_A1 ( r)	vrn_B1 ( r)	vrn_D1	vrn_B3(r )
VRN144	142	VRN144142	VRN144142	SC-15110	a	b	b	vrn_A1 ( r)	vrn_B1 ( r)	vrn_D1	vrn_B3(r )
VRN144	143	VRN144143	VRN144143	SC-15112	a	b	b	vrn_A1 ( r)	vrn_B1 ( r)	vrn_D1	vrn_B3(r )
VRN144	144	VRN144144	VRN144144	SC-15115	a	b	b	vrn_A1 ( r)	vrn_B1 ( r)	vrn_D1	vrn_B3(r )
VRN64	1	VRN641	VRN641	WINALTA	b	b	b	vrn_A1 ( r)	vrn_B1 ( r)	vrn_D1	vrn_B3(r )
VRN64	2	VRN642	VRN642	SUNDANCE	b	b	b	vrn_A1 ( r)	vrn_B1 ( r)	vrn_D1	vrn_B3(r )
VRN64	3	VRN643	VRN643	NORSTAR	b	b	b	vrn_A1 ( r)	vrn_B1 ( r)	vrn_D1	vrn_B3(r )
VRN64	4	VRN644	VRN644	NORWIN	b	b	b	vrn_A1 ( r)	vrn_B1 ( r)	vrn_D1	vrn_B3(r )
VRN64	5	VRN645	VRN645	AC READYMADE	b	b	b	vrn_A1 ( r)	vrn_B1 ( r)	vrn_D1	vrn_B3(r )
VRN64	6	VRN646	VRN646	CDC KESTREL	b	b	b	vrn_A1 ( r)	vrn_B1 ( r)	vrn_D1	vrn_B3(r )
VRN64	7	VRN647	VRN647	CDC CLAIR	b	b	b	vrn_A1 ( r)	vrn_B1 ( r)	vrn_D1	vrn_B3(r )
VRN64	9	VRN649	VRN649	AC TEMPEST	a	b	b	vrn_A1 ( r)		vrn_D1	vrn_B3(r )
VRN64	10	VRN6410	VRN6410	CDC HARRIER	b	b	b	vrn_A1 ( r)	vrn_B1 ( r)	vrn_D1	vrn_B3(r )
VRN64	11	VRN6411	VRN6411	AC BELLATRIX	b	b	b	vrn_A1 ( r)	vrn_B1 ( r)	vrn_D1	vrn_B3(r )
VRN64	12	VRN6412	VRN6412	CDC FALCON	b	b	b	vrn_A1 ( r)	vrn_B1 ( r)	vrn_D1	vrn_B3(r )
VRN64	13	VRN6413	VRN6413	CDC RAPTOR	b	b	b	vrn_A1 ( r)	vrn_B1 ( r)	vrn_D1	vrn_B3(r )
VRN64	14	VRN6414	VRN6414	RADIANT	a	b	b	vrn_A1 ( r)	vrn_B1 ( r)	vrn_D1	vrn_B3(r )
VRN64	15	VRN6415	VRN6415	CDC BUTEO	b	b	b	vrn_A1 ( r)	vrn_B1 ( r)	vrn_D1	vrn_B3(r )
VRN64	16	VRN6416	VRN6416	MCCLINTOCK	b	b	b	vrn_A1 ( r)	vrn_B1 ( r)	vrn_D1	vrn_B3(r )
VRN64	17	VRN6417	VRN6417	BROADVIEW	b	b	b	vrn_A1 ( r)	vrn_B1 ( r)	vrn_D1	vrn_B3(r )
VRN64	18	VRN6418	VRN6418	ACCIPITER	b	b	b	vrn_A1 ( r)	vrn_B1 ( r)	vrn_D1	vrn_B3(r )
VRN64	19	VRN6419	VRN6419	PEREGRINE	b	b	b	vrn_A1 ( r)	vrn_B1 ( r)	vrn_D1	vrn_B3(r )
VRN64	20	VRN6420	VRN6420	FLOURISH	b	b	b	vrn_A1 ( r)	vrn_B1 ( r)	vrn_D1	vrn_B3(r )
VRN64	21	VRN6421	VRN6421	MOATS	b	b	b	vrn_A1 ( r)	vrn_B1 ( r)	vrn_D1	vrn_B3(r )
VRN64	22	VRN6422	VRN6422	EMERSON	b	b	b	vrn_A1 ( r)	vrn_B1 ( r)	vrn_D1	vrn_B3(r )
VRN64	23	VRN6423	VRN6423	SWAINSON	b	b	b	vrn_A1 ( r)	vrn_B1 ( r)	vrn_D1	vrn_B3(r )
VRN64	24	VRN6424	VRN6424	AAC GATEWAY	b	b	b	vrn_A1 ( r)	vrn_B1 ( r)	vrn_D1	vrn_B3(r )
VRN64	25	VRN6425	VRN6425	CDC CHASE	b	b	b	vrn_A1 ( r)	vrn_B1 ( r)	vrn_D1	vrn_B3(r )
VRN64	26	VRN6426	VRN6426	AAC ELEVATE	a	b	b	vrn_A1 ( r)	vrn_B1 ( r)	vrn_D1	vrn_B3(r )
VRN64	27	VRN6427	VRN6427	DH99W181*45	b	b	b	vrn_A1 ( r)	vrn_B1 ( r)	vrn_D1	vrn_B3(r )
VRN64	28	VRN6428	VRN6428	DH99W19H*16	b	b	b	vrn_A1 ( r)	vrn_B1 ( r)	vrn_D1	vrn_B3(r )
VRN64	29	VRN6429	VRN6429	DH00W31N*34	b	b	b	vrn_A1 ( r)	vrn_B1 ( r)	vrn_D1	vrn_B3(r )
VRN64	30	VRN6430	VRN6430	1607-137-1	b	b	b	vrn_A1 ( r)	vrn_B1 ( r)	vrn_D1	vrn_B3(r )
VRN64	31	VRN6431	VRN6431	1303-132-2	b	b	b	vrn_A1 ( r)	vrn_B1 ( r)	vrn_D1	vrn_B3(r )
VRN64	32	VRN6432	VRN6432	CDC PTARMIGAN	b	b	b	vrn_A1 ( r)	vrn_B1 ( r)	vrn_D1	vrn_B3(r )
VRN64	33	VRN6433	VRN6433	SUNRISE	b	b	b	vrn_A1 ( r)	vrn_B1 ( r)	vrn_D1	vrn_B3(r )
VRN64	35	VRN6435	VRN6435	A134$S4	b	b	b	Vrn_A1a	vrn_B1 ( r)	vrn_D1	vrn_B3(r )
VRN64	36	VRN6436	VRN6436	A134$S10	b	b	b	Vrn_A1a	vrn_B1 ( r)	vrn_D1	vrn_B3(r )
VRN64	37	VRN6437	VRN6437	A134$S13	b	b	b	Vrn_A1a	vrn_B1 ( r)	vrn_D1	vrn_B3(r )
VRN64	39	VRN6439	VRN6439	A134$S58	b	b	b	Vrn_A1a	vrn_B1 ( r)	vrn_D1	vrn_B3(r )
VRN64	41	VRN6441	VRN6441	PINTAIL	b	b	b	vrn_A1 ( r)	vrn_B1 ( r)	vrn_D1	vrn_B3(r )
VRN64	43	VRN6443	VRN6443	LQ1319A	b	b	b	Vrn_A1a	vrn_B1 ( r)	vrn_D1	vrn_B3(r )
VRN64	44	VRN6444	VRN6444	LQ1320A	b	b	b	Vrn_A1a	vrn_B1 ( r)	vrn_D1	vrn_B3(r )
VRN64	45	VRN6445	VRN6445	LQ1328A	b	b	b	Vrn_A1a	vrn_B1 ( r)	vrn_D1	vrn_B3(r )
VRN64	46	VRN6446	VRN6446	LQ1334A	b	b	b	Vrn_A1a	vrn_B1 ( r)	vrn_D1	vrn_B3(r )
VRN64	47	VRN6447	VRN6447	LQ1338A	b	b	b	Vrn_A1a	vrn_B1 ( r)	vrn_D1	vrn_B3(r )
VRN64	48	VRN6448	VRN6448	LQ1279V	b	b	b	vrn_A1 ( r)	vrn_B1 ( r)	vrn_D1	vrn_B3(r )
VRN64	49	VRN6449	VRN6449	LQ1280V	b	b	b	vrn_A1 ( r)	vrn_B1 ( r)	vrn_D1	vrn_B3(r )
VRN64	50	VRN6450	VRN6450	LQ1282A	b	b	b	Vrn_A1a	vrn_B1 ( r)	vrn_D1	vrn_B3(r )
VRN64	51	VRN6451	VRN6451	LQ1289A	b	b	b	Vrn_A1a	vrn_B1 ( r)	vrn_D1	vrn_B3(r )
VRN64	52	VRN6452	VRN6452	LQ1296A	b	b	b	vrn_A1 ( r)	vrn_B1 ( r)	vrn_D1	vrn_B3(r )
VRN64	54	VRN6454	VRN6454	LQ1303A	b	b	b	Vrn_A1a	vrn_B1 ( r)	vrn_D1	vrn_B3(r )
VRN64	55	VRN6455	VRN6455	LQ1305A	b	b	b	Vrn_A1a	vrn_B1 ( r)	vrn_D1	vrn_B3(r )
VRN64	56	VRN6456	VRN6456	LQ1306V	b	b	b	vrn_A1 ( r)	vrn_B1 ( r)	vrn_D1	vrn_B3(r )
VRN64	57	VRN6457	VRN6457	LQ1308A	b	b	b	Vrn_A1a	vrn_B1 ( r)	vrn_D1	vrn_B3(r )
VRN64	58	VRN6458	VRN6458	LQ1310A	b	b	b	Vrn_A1a	vrn_B1 ( r)	vrn_D1	vrn_B3(r )
VRN64	59	VRN6459	VRN6459	LQ1311A	b	b	b	Vrn_A1a	vrn_B1 ( r)	vrn_D1	vrn_B3(r )
VRN64	60	VRN6460	VRN6460	LQ1315A	b	b	b	Vrn_A1a	vrn_B1 ( r)	vrn_D1	vrn_B3(r )
